# Supplementary material for: Heritable Variation in Pea for Resistance Against a Root Rot Complex and Its Characterization by Amplicon Sequencing
Source: Front Plant Sci. 2020 Nov 3;11:542153. doi: 10.3389/fpls.2020.542153 (PMC7669989; doi:10.3389/fpls.2020.542153)
Supplement: Supplementary file 1 [file Data_Sheet_1.ZIP]

Archive with 11 entries (10 files):
- Final_FPSci_submitted_Supinfos_Rev3/
- Final_FPSci_submitted_Supinfos_Rev3/ScreenPaper_SUPFig3_C1vsC2.docx
- Final_FPSci_submitted_Supinfos_Rev3/ScreenPaper_SUPFig1_SvsNS.docx
- Final_FPSci_submitted_Supinfos_Rev3/ScreenPaper_SUPTab2_Soilproperties.docx
- Final_FPSci_submitted_Supinfos_Rev3/ScreenPaper_SUPFig4_PairPlot11Estims.docx
- Final_FPSci_submitted_Supinfos_Rev3/ScreenPaper_SUPFig2_RRI.docx
- Final_FPSci_submitted_Supinfos_Rev3/ScreenPaper_SUPTab5_Estimates_allAccs.xlsx
- Final_FPSci_submitted_Supinfos_Rev3/ScreenPaper_SUPFig5_NGSrarefaction.docx
- Final_FPSci_submitted_Supinfos_Rev3/ScreenPaper_SUPTab4_NGS.xlsx
- Final_FPSci_submitted_Supinfos_Rev3/ScreenPaper_SUPTab3_OrdiTraits.docx
- Final_FPSci_submitted_Supinfos_Rev3/ScreenPaper_SUPTab1_allAccs.xlsx
