# Supplementary material for: Heritable Variation in Pea for Resistance Against a Root Rot Complex and Its Characterization by Amplicon Sequencing
Source: Front Plant Sci. 2020 Nov 3;11:542153. doi: 10.3389/fpls.2020.542153 (PMC7669989; doi:10.3389/fpls.2020.542153)
Supplement: Supplementary file 1 [file Data_Sheet_1.ZIP › Final_FPSci_submitted_Supinfos_Rev3/ScreenPaper_SUPTab5_Estimates_allAccs.xlsx]

## Sheet: Sheet 1
Pea line	emergence	rel. s.fw.	rel. s.dw.	rel. r. fw.	rel. r. dw.	root rot index	cortex decay index	shoot lesion index	disease height	wilted nodes ratio	nodulation index
p-value (acc)	< 2.2E-16	< 2.2E-16	< 2.2E-16	< 2.2E-16	7.668e-14	4.981e-14	0.0008691	6.526e-10	< 2.2E-16	1.948e-12	< 2.2E-16
p-value (rep)	0.1252	0.005459	0.03319	0.1505	0.0001668	3.079e-09	0.0714237	0.0007557	0.002406	4.979e-05	2.92e-11
marginal R2 (for the 2 fixed effects acc & rep)	(not possible with MuMIn package)	0.355332	0.368546	0.410678	0.407195	0.347304	0.265298	0.316429	0.391399	0.336147	0.498206
C1	0.92 [0.86, 0.95]	0.77 [0.71, 0.83]	0.97 [0.89, 1.04]	0.27 [0.23, 0.31]	0.4 [0.34, 0.45]	3.48 [3.3, 3.67]	2.48 [2.09, 2.86]	3.63 [3.24, 4.02]	1.99 [1.65, 2.34]	0.32 [0.24, 0.39]	3.37 [3.07, 3.68]
C2	0.42 [0.34, 0.51]	0.41 [0.34, 0.48]	0.57 [0.48, 0.65]	0.19 [0.13, 0.26]	0.37 [0.26, 0.47]	4.43 [4.21, 4.64]	2.65 [2.21, 3.08]	4.17 [3.73, 4.61]	2.27 [1.89, 2.65]	0.48 [0.4, 0.57]	0.94 [0.59, 1.28]
G1	0.94 [0.68, 0.99]	0.61 [0.41, 0.8]	0.67 [0.45, 0.9]	0.26 [0.14, 0.38]	0.33 [0.16, 0.51]	4.18 [3.59, 4.77]	2.64 [1.46, 3.83]	3.62 [2.41, 4.83]	2.54 [1.54, 3.54]	0.24 [0.01, 0.47]	2.39 [1.43, 3.34]
G10	0.65 [0.4, 0.84]	0.6 [0.4, 0.79]	0.73 [0.51, 0.96]	0.48 [0.34, 0.61]	0.57 [0.36, 0.77]	3.69 [3.1, 4.28]	1.93 [0.75, 3.12]	4.12 [2.91, 5.33]	2.51 [1.51, 3.52]	0.33 [0.06, 0.6]	2.01 [1.05, 2.96]
G100	NA	0.32 [0.09, 0.54]	0.44 [0.18, 0.7]	0.31 [0.07, 0.54]	0.53 [0.17, 0.88]	3.83 [3.15, 4.51]	2.28 [0.92, 3.65]	3.85 [2.45, 5.24]	1.63 [0.48, 2.79]	0.42 [0.15, 0.69]	1.56 [0.46, 2.66]
G11	0.38 [0.18, 0.63]	0.73 [0.45, 1]	0.78 [0.46, 1.1]	0.25 [0.01, 0.48]	0.34 [-0.02, 0.69]	3.29 [2.61, 3.97]	2.27 [0.9, 3.64]	3.36 [1.97, 4.76]	1.29 [0.14, 2.45]	0.25 [-0.02, 0.52]	2.5 [1.4, 3.61]
G12	0.62 [0.37, 0.81]	0.63 [0.43, 0.82]	0.8 [0.58, 1.03]	0.25 [0.08, 0.42]	0.33 [0.12, 0.53]	3.62 [3.03, 4.2]	2.96 [1.78, 4.15]	4.53 [3.32, 5.74]	2.29 [1.29, 3.3]	0.32 [0.09, 0.55]	2.54 [1.44, 3.65]
G13	0.68 [0.42, 0.86]	0.78 [0.58, 0.97]	0.95 [0.73, 1.18]	0.29 [0.17, 0.41]	0.44 [0.26, 0.62]	3.76 [3.17, 4.34]	2.18 [1, 3.37]	3.09 [1.88, 4.3]	1.94 [0.94, 2.94]	0.24 [0.01, 0.48]	2.04 [1.08, 2.99]
G14	0.56 [0.32, 0.78]	0.69 [0.5, 0.89]	0.83 [0.61, 1.06]	0.3 [0.16, 0.44]	0.39 [0.18, 0.59]	3.62 [3.03, 4.21]	2.08 [0.89, 3.26]	3.5 [2.29, 4.7]	2.32 [1.32, 3.32]	0.28 [0.05, 0.51]	2.25 [1.3, 3.2]
G15	0.5 [0.27, 0.74]	0.65 [0.45, 0.84]	0.83 [0.6, 1.06]	0.16 [0.03, 0.3]	0.32 [0.12, 0.53]	4 [3.41, 4.59]	1.8 [0.61, 2.98]	2.83 [1.62, 4.03]	0.97 [-0.03, 1.98]	0.19 [-0.04, 0.42]	1.7 [0.75, 2.66]
G16	0.25 [0.1, 0.51]	0.55 [0.32, 0.77]	0.76 [0.49, 1.02]	0.52 [0.28, 0.75]	0.54 [0.19, 0.9]	4.18 [3.5, 4.86]	2.58 [1.21, 3.95]	5.04 [3.64, 6.43]	3.18 [2.02, 4.34]	0.57 [0.31, 0.84]	0.15 [-0.95, 1.25]
G17	0.59 [0.34, 0.81]	0.7 [0.51, 0.9]	0.83 [0.6, 1.06]	0.5 [0.36, 0.63]	0.64 [0.43, 0.84]	3.47 [2.88, 4.06]	1.48 [0.3, 2.67]	3.58 [2.38, 4.79]	1.56 [0.56, 2.56]	0.14 [-0.09, 0.37]	2.49 [1.53, 3.44]
G18	0.93 [0.65, 0.99]	0.63 [0.41, 0.86]	0.82 [0.56, 1.08]	0.33 [0.2, 0.47]	0.43 [0.22, 0.63]	3.48 [2.89, 4.07]	2.19 [1.01, 3.37]	4.78 [3.57, 5.99]	2.53 [1.52, 3.53]	0.31 [0.08, 0.54]	1.8 [0.84, 2.75]
G19	0.47 [0.24, 0.71]	0.85 [0.62, 1.07]	0.99 [0.73, 1.26]	0.38 [0.21, 0.55]	0.57 [0.32, 0.82]	3.25 [2.66, 3.83]	2.24 [1.05, 3.42]	4.23 [3.02, 5.44]	2.45 [1.45, 3.45]	0.18 [-0.05, 0.41]	3.14 [2.19, 4.1]
G2	0.44 [0.22, 0.68]	0.49 [0.26, 0.71]	0.62 [0.36, 0.88]	0.21 [0.08, 0.35]	0.2 [0, 0.41]	4 [3.32, 4.68]	1.64 [0.27, 3]	4.21 [2.81, 5.6]	2.31 [1.15, 3.46]	0.38 [0.11, 0.65]	0.6 [-0.51, 1.7]
G20	0.88 [0.61, 0.97]	0.63 [0.41, 0.86]	0.75 [0.49, 1.01]	0.21 [0.08, 0.35]	0.35 [0.15, 0.56]	4 [3.41, 4.59]	2.38 [1.2, 3.57]	3.93 [2.73, 5.14]	1.65 [0.65, 2.65]	0.18 [-0.05, 0.42]	1.8 [0.84, 2.75]
G21	NA	0.57 [0.35, 0.8]	0.73 [0.46, 0.99]	0.26 [0.1, 0.43]	0.31 [0.06, 0.56]	4.42 [3.74, 5.1]	2.33 [0.96, 3.69]	2.68 [1.28, 4.07]	1.12 [-0.04, 2.27]	0.16 [-0.11, 0.42]	1.84 [0.74, 2.94]
G22	0.81 [0.54, 0.94]	0.79 [0.57, 1.02]	0.91 [0.65, 1.17]	0.41 [0.27, 0.54]	0.63 [0.42, 0.83]	3.61 [3.02, 4.19]	2.32 [1.14, 3.51]	3.19 [1.98, 4.4]	1.6 [0.6, 2.6]	0.32 [0.08, 0.55]	2.3 [1.35, 3.26]
G23	0.66 [0.4, 0.84]	0.78 [0.58, 0.97]	0.94 [0.71, 1.16]	0.18 [0.02, 0.35]	0.28 [0.02, 0.53]	3.48 [2.89, 4.07]	2.31 [1.13, 3.49]	2.98 [1.77, 4.19]	1.31 [0.31, 2.31]	0.07 [-0.16, 0.31]	2.3 [1.34, 3.25]
G24	NA	0.82 [0.55, 1.1]	0.98 [0.66, 1.3]	0.56 [0.32, 0.79]	0.49 [0.14, 0.85]	3.24 [2.65, 3.83]	1.54 [0.36, 2.73]	2.84 [1.63, 4.05]	1.17 [0.17, 2.17]	0.27 [0, 0.54]	3.28 [2.33, 4.23]
G25	0.94 [0.66, 0.99]	0.5 [0.31, 0.7]	0.71 [0.48, 0.94]	0.29 [0.17, 0.41]	0.4 [0.22, 0.58]	4.01 [3.42, 4.6]	3.01 [1.83, 4.2]	4.96 [3.76, 6.17]	3.32 [2.32, 4.33]	0.6 [0.36, 0.83]	1.28 [0.33, 2.23]
G26	0.77 [0.52, 0.92]	0.77 [0.57, 0.96]	0.92 [0.7, 1.15]	0.53 [0.42, 0.65]	0.78 [0.6, 0.96]	3.23 [2.64, 3.82]	2.35 [1.16, 3.53]	4.55 [3.34, 5.76]	2.99 [1.99, 4]	0.32 [0.09, 0.55]	2.33 [1.37, 3.28]
G27	0.86 [0.59, 0.97]	0.58 [0.38, 0.77]	0.7 [0.47, 0.92]	0.23 [0.11, 0.34]	0.33 [0.15, 0.51]	3.7 [3.11, 4.29]	1.28 [0.09, 2.46]	3.35 [2.14, 4.56]	1.97 [0.96, 2.97]	0.19 [-0.04, 0.42]	1.07 [0.12, 2.03]
G28	0.22 [0.07, 0.5]	0.87 [0.64, 1.09]	1.08 [0.82, 1.34]	NA	NA	3.86 [3.18, 4.54]	2.11 [0.75, 3.48]	2.99 [1.59, 4.38]	1.45 [0.29, 2.6]	0.27 [0.01, 0.54]	1.99 [0.88, 3.09]
G29	0.52 [0.28, 0.75]	0.67 [0.47, 0.86]	0.82 [0.59, 1.04]	0.27 [0.13, 0.4]	0.44 [0.24, 0.65]	3.49 [2.9, 4.08]	0.56 [-0.63, 1.74]	3.11 [1.9, 4.32]	1.42 [0.42, 2.42]	0.05 [-0.19, 0.28]	1.97 [0.87, 3.08]
G3	0.74 [0.48, 0.9]	0.67 [0.48, 0.87]	0.8 [0.57, 1.03]	0.28 [0.16, 0.39]	0.52 [0.34, 0.7]	3.69 [3.1, 4.27]	1.33 [0.15, 2.52]	3.64 [2.43, 4.84]	2.31 [1.31, 3.31]	0.19 [-0.04, 0.42]	1.84 [0.89, 2.79]
G30	NA	0.52 [0.32, 0.71]	0.72 [0.49, 0.95]	NA	NA	3.69 [3.11, 4.28]	3.4 [2.21, 4.58]	5.18 [3.97, 6.39]	2.2 [1.19, 3.2]	0.58 [0.31, 0.85]	1.75 [0.79, 2.7]
G31	0.49 [0.23, 0.75]	0.61 [0.34, 0.89]	0.69 [0.37, 1.01]	0.35 [0.11, 0.58]	0.55 [0.19, 0.9]	3.24 [2.56, 3.92]	1.41 [0.04, 2.78]	3.16 [1.77, 4.56]	2.3 [1.15, 3.46]	0.21 [-0.12, 0.54]	1.26 [0.16, 2.36]
G32	0.46 [0.24, 0.7]	0.59 [0.39, 0.78]	0.78 [0.55, 1.01]	0.34 [0.2, 0.47]	0.5 [0.29, 0.7]	3.6 [3.01, 4.19]	1.73 [0.54, 2.91]	3.05 [1.84, 4.25]	1.66 [0.65, 2.66]	0.14 [-0.09, 0.37]	1.62 [0.67, 2.58]
G33	0.17 [0.04, 0.5]	0.52 [0.24, 0.79]	0.97 [0.65, 1.29]	NA	NA	3.57 [2.74, 4.4]	0.39 [-1.29, 2.06]	3.63 [1.93, 5.34]	2.54 [1.13, 3.95]	0.2 [-0.13, 0.53]	3 [1.65, 4.35]
G34	0.55 [0.3, 0.77]	0.68 [0.46, 0.9]	0.88 [0.62, 1.14]	0.27 [0.13, 0.4]	0.37 [0.17, 0.58]	4.14 [3.46, 4.82]	2.73 [1.37, 4.1]	4.37 [2.97, 5.76]	1.99 [0.83, 3.14]	0.25 [-0.02, 0.52]	1.11 [0.01, 2.21]
G35	0.71 [0.43, 0.89]	0.72 [0.52, 0.91]	0.83 [0.61, 1.06]	0.38 [0.24, 0.51]	0.61 [0.41, 0.82]	3.22 [2.64, 3.81]	1.61 [0.43, 2.8]	2.46 [1.25, 3.67]	0.58 [-0.42, 1.58]	0.18 [-0.06, 0.41]	2.53 [1.57, 3.48]
G36	0.73 [0.48, 0.89]	0.56 [0.33, 0.78]	0.75 [0.49, 1.01]	0.32 [0.18, 0.46]	0.37 [0.16, 0.57]	3.93 [3.34, 4.51]	2.62 [1.44, 3.81]	4.39 [3.18, 5.6]	2.87 [1.87, 3.87]	0.28 [0.05, 0.52]	1.29 [0.34, 2.25]
G37	0.57 [0.33, 0.79]	0.69 [0.47, 0.92]	0.73 [0.47, 0.99]	0.34 [0.18, 0.51]	0.44 [0.19, 0.7]	3.68 [3.09, 4.27]	2.03 [0.85, 3.22]	4.03 [2.83, 5.24]	2.85 [1.85, 3.85]	0.46 [0.23, 0.69]	2.26 [1.31, 3.21]
G38	0.68 [0.42, 0.86]	0.56 [0.28, 0.84]	0.67 [0.35, 0.99]	0.37 [0.2, 0.54]	0.54 [0.29, 0.8]	3.73 [3.05, 4.41]	2.75 [1.38, 4.12]	4.01 [2.61, 5.4]	2.02 [0.87, 3.18]	0.36 [0.1, 0.63]	2.31 [1.21, 3.41]
G39	0.52 [0.29, 0.75]	0.63 [0.44, 0.83]	0.77 [0.54, 1]	0.21 [0.07, 0.34]	0.25 [0.04, 0.45]	3.63 [3.04, 4.22]	1.36 [0.17, 2.54]	3.14 [1.93, 4.35]	1.26 [0.26, 2.27]	0.17 [-0.06, 0.4]	2.2 [1.24, 3.15]
G4	0.68 [0.43, 0.85]	0.6 [0.41, 0.8]	0.71 [0.45, 0.97]	0.22 [0.08, 0.35]	0.2 [-0.06, 0.45]	3.85 [3.26, 4.44]	1.04 [-0.14, 2.22]	3.6 [2.39, 4.81]	1.78 [0.78, 2.79]	0.2 [-0.03, 0.43]	2.33 [1.38, 3.29]
G40	0.33 [0.15, 0.59]	0.6 [0.38, 0.83]	0.7 [0.44, 0.96]	0.43 [0.26, 0.59]	0.61 [0.36, 0.86]	3.31 [2.63, 3.98]	0.66 [-0.71, 2.03]	3.2 [1.81, 4.59]	2.18 [1.03, 3.34]	0.31 [0.04, 0.57]	2.66 [1.56, 3.76]
G41	0.63 [0.37, 0.83]	0.51 [0.31, 0.7]	0.65 [0.42, 0.88]	0.3 [0.18, 0.41]	0.42 [0.24, 0.6]	4.21 [3.62, 4.8]	2.17 [0.99, 3.36]	3.87 [2.66, 5.08]	1.75 [0.74, 2.75]	0.37 [0.14, 0.6]	1.74 [0.78, 2.69]
G42	0.73 [0.45, 0.89]	0.59 [0.39, 0.78]	0.79 [0.56, 1.02]	0.22 [0.1, 0.34]	0.3 [0.12, 0.47]	4.07 [3.48, 4.65]	3.02 [1.84, 4.2]	3.94 [2.73, 5.15]	2.4 [1.4, 3.41]	0.3 [0.07, 0.53]	1.08 [0.13, 2.04]
G43	0.72 [0.46, 0.88]	0.68 [0.49, 0.88]	0.87 [0.64, 1.1]	0.33 [0.19, 0.46]	0.47 [0.27, 0.68]	3.23 [2.64, 3.82]	2.84 [1.65, 4.02]	3.99 [2.79, 5.2]	2.72 [1.71, 3.72]	0.35 [0.12, 0.58]	2.17 [1.21, 3.12]
G44	0.84 [0.6, 0.95]	0.62 [0.43, 0.82]	0.76 [0.53, 0.98]	0.31 [0.18, 0.45]	0.44 [0.24, 0.65]	3.74 [3.15, 4.33]	2.07 [0.89, 3.26]	4.04 [2.83, 5.25]	3.43 [2.43, 4.44]	0.39 [0.16, 0.62]	2.94 [1.99, 3.89]
G45	0.82 [0.56, 0.94]	0.9 [0.67, 1.12]	1.05 [0.79, 1.32]	0.4 [0.23, 0.56]	0.6 [0.35, 0.85]	3.24 [2.66, 3.83]	2.07 [0.89, 3.26]	4.05 [2.84, 5.25]	2.98 [1.97, 3.98]	0.16 [-0.07, 0.39]	2.28 [1.32, 3.23]
G46	0.53 [0.29, 0.75]	0.66 [0.47, 0.86]	0.79 [0.57, 1.02]	0.42 [0.19, 0.66]	0.74 [0.39, 1.1]	3.25 [2.66, 3.83]	2.46 [1.27, 3.64]	2.98 [1.77, 4.18]	2.66 [1.65, 3.66]	0.36 [0.09, 0.63]	2.04 [1.09, 2.99]
G48	0.63 [0.38, 0.83]	0.53 [0.34, 0.73]	0.82 [0.59, 1.05]	0.36 [0.24, 0.47]	0.4 [0.22, 0.57]	3.38 [2.79, 3.97]	3.15 [1.97, 4.33]	4.26 [3.05, 5.47]	2 [1, 3]	0.4 [0.17, 0.64]	1.86 [0.91, 2.81]
G49	0.29 [0.12, 0.57]	0.7 [0.43, 0.98]	0.82 [0.5, 1.14]	0.4 [0.17, 0.64]	0.57 [0.21, 0.92]	3.57 [2.74, 4.4]	0.54 [-1.13, 2.21]	2.67 [0.96, 4.38]	1.28 [-0.13, 2.69]	0.04 [-0.29, 0.37]	2.58 [1.23, 3.93]
G5	0.82 [0.55, 0.94]	0.56 [0.36, 0.75]	0.84 [0.61, 1.07]	0.27 [0.16, 0.39]	0.32 [0.14, 0.49]	3.94 [3.36, 4.53]	2.94 [1.75, 4.12]	4.36 [3.16, 5.57]	2.75 [1.74, 3.75]	0.54 [0.31, 0.77]	1.39 [0.44, 2.34]
G6	NA	0.57 [0.29, 0.84]	0.77 [0.45, 1.09]	0.18 [-0.06, 0.42]	0.25 [-0.11, 0.6]	3.72 [3.13, 4.31]	2.57 [1.38, 3.75]	3.39 [2.18, 4.6]	1.55 [0.55, 2.56]	0.34 [0.11, 0.58]	2.04 [1.09, 3]
G7	0.67 [0.41, 0.86]	0.57 [0.38, 0.76]	0.77 [0.54, 0.99]	0.35 [0.24, 0.47]	0.47 [0.29, 0.64]	3.63 [3.04, 4.21]	3.06 [1.88, 4.25]	4.71 [3.5, 5.91]	3.44 [2.43, 4.44]	0.46 [0.22, 0.69]	1.74 [0.78, 2.69]
G70	0.32 [0.14, 0.57]	0.73 [0.51, 0.96]	0.86 [0.6, 1.12]	0.19 [0.02, 0.35]	0.31 [0.06, 0.56]	3.31 [2.63, 3.99]	1.51 [0.14, 2.87]	2.13 [0.74, 3.52]	0.63 [-0.52, 1.79]	0.26 [-0.01, 0.52]	2.47 [1.36, 3.57]
G71	0.6 [0.35, 0.8]	0.73 [0.54, 0.93]	0.81 [0.58, 1.03]	0.33 [0.2, 0.47]	0.42 [0.21, 0.62]	3.6 [3.01, 4.19]	1.32 [0.14, 2.5]	3.21 [2, 4.42]	1.76 [0.76, 2.77]	0.12 [-0.11, 0.35]	2.49 [1.54, 3.44]
G72	0.27 [0.11, 0.54]	0.8 [0.52, 1.07]	0.97 [0.65, 1.29]	0.26 [0.02, 0.49]	0.28 [-0.08, 0.63]	3.61 [2.77, 4.44]	1.04 [-0.64, 2.71]	1.83 [0.12, 3.54]	-0.21 [-1.63, 1.2]	-0.01 [-0.33, 0.32]	2.75 [1.4, 4.09]
G73	0.56 [0.32, 0.78]	0.56 [0.37, 0.76]	0.65 [0.42, 0.88]	0.27 [0.13, 0.4]	0.48 [0.28, 0.69]	3.93 [3.34, 4.51]	1.21 [0.02, 2.39]	2.96 [1.75, 4.17]	1.65 [0.65, 2.66]	-0.01 [-0.25, 0.22]	2.53 [1.58, 3.48]
G74	0.59 [0.34, 0.8]	0.66 [0.47, 0.85]	0.5 [0.27, 0.73]	0.2 [0.04, 0.37]	0.11 [-0.25, 0.47]	3.74 [3.15, 4.33]	1.44 [0.25, 2.62]	3.92 [2.71, 5.13]	2.22 [1.21, 3.22]	0.71 [0.48, 0.94]	0.1 [-0.86, 1.05]
G75	0.39 [0.19, 0.64]	0.87 [0.64, 1.09]	1.07 [0.81, 1.33]	0.45 [0.31, 0.59]	0.66 [0.46, 0.87]	3.82 [3.15, 4.5]	1.59 [0.23, 2.96]	3.41 [2.01, 4.8]	2.58 [1.42, 3.73]	0.23 [-0.04, 0.5]	1.19 [0.09, 2.29]
G77	0.59 [0.34, 0.8]	0.6 [0.41, 0.8]	0.71 [0.48, 0.93]	0.13 [-0.04, 0.29]	0.2 [-0.06, 0.45]	3.71 [3.13, 4.3]	2.46 [1.28, 3.65]	2.82 [1.62, 4.03]	0.9 [-0.1, 1.91]	0.21 [-0.02, 0.44]	1.26 [0.3, 2.21]
G78	0.95 [0.69, 0.99]	0.83 [0.63, 1.02]	1.09 [0.87, 1.32]	0.36 [0.24, 0.48]	0.43 [0.26, 0.61]	3.5 [2.91, 4.09]	3.29 [2.11, 4.48]	5.19 [3.98, 6.4]	2.42 [1.42, 3.42]	0.37 [0.14, 0.6]	2.5 [1.55, 3.46]
G79	0.94 [0.69, 0.99]	0.77 [0.58, 0.97]	0.91 [0.69, 1.14]	0.39 [0.27, 0.51]	0.65 [0.47, 0.83]	3.24 [2.65, 3.82]	1.65 [0.47, 2.84]	3.75 [2.54, 4.95]	2.16 [1.16, 3.17]	0.27 [0.04, 0.5]	3.74 [2.79, 4.69]
G8	0.58 [0.33, 0.79]	0.66 [0.47, 0.86]	0.83 [0.61, 1.06]	0.41 [0.27, 0.55]	0.43 [0.23, 0.64]	3.61 [3.02, 4.2]	2.46 [1.27, 3.64]	3.56 [2.35, 4.77]	2.81 [1.8, 3.81]	0.43 [0.2, 0.66]	1.94 [0.99, 2.89]
G80	0.89 [0.64, 0.97]	0.87 [0.67, 1.06]	0.84 [0.62, 1.07]	0.43 [0.32, 0.55]	0.63 [0.43, 0.84]	3.25 [2.66, 3.83]	2.45 [1.26, 3.63]	4.42 [3.22, 5.63]	1.93 [0.93, 2.93]	0.18 [-0.05, 0.41]	4.29 [3.34, 5.24]
G81	0.95 [0.72, 0.99]	0.62 [0.42, 0.81]	0.76 [0.53, 0.98]	0.36 [0.24, 0.48]	0.54 [0.36, 0.72]	3.23 [2.64, 3.82]	2.58 [1.39, 3.76]	4.52 [3.32, 5.73]	1.66 [0.66, 2.67]	0.09 [-0.14, 0.32]	1.3 [0.34, 2.25]
G82	0.42 [0.2, 0.67]	0.64 [0.45, 0.84]	0.87 [0.64, 1.1]	0.21 [-0.02, 0.45]	0.27 [-0.08, 0.63]	4.38 [3.8, 4.97]	2.54 [1.35, 3.72]	2.21 [1, 3.41]	1.46 [0.45, 2.46]	0.11 [-0.12, 0.35]	0.99 [0.04, 1.95]
G83	0.36 [0.17, 0.62]	0.44 [0.24, 0.63]	0.49 [0.27, 0.72]	0.06 [-0.18, 0.29]	0.07 [-0.29, 0.43]	4.39 [3.8, 4.98]	1.47 [0.29, 2.66]	3.03 [1.82, 4.24]	1.52 [0.51, 2.52]	0.38 [0.15, 0.62]	1.36 [0.4, 2.31]
G84	0.67 [0.41, 0.86]	0.55 [0.36, 0.75]	0.73 [0.5, 0.96]	0.29 [0.17, 0.4]	0.32 [0.12, 0.53]	3.88 [3.3, 4.47]	2.02 [0.83, 3.2]	3.69 [2.48, 4.9]	2.4 [1.4, 3.4]	0.52 [0.29, 0.75]	0.5 [-0.46, 1.45]
G85	0.65 [0.39, 0.84]	0.43 [0.23, 0.62]	0.51 [0.28, 0.73]	0.11 [-0.02, 0.25]	0.16 [-0.04, 0.37]	4.07 [3.48, 4.65]	2 [0.82, 3.18]	2.08 [0.87, 3.29]	1.29 [0.28, 2.29]	0.2 [-0.03, 0.43]	1.44 [0.49, 2.4]
G86	0.22 [0.07, 0.5]	0.97 [0.74, 1.19]	1.11 [0.84, 1.37]	NA	NA	2.98 [2.3, 3.66]	1.02 [-0.34, 2.39]	2.61 [1.21, 4]	1.09 [-0.06, 2.25]	-0.01 [-0.28, 0.26]	2.74 [1.64, 3.84]
G87	0.46 [0.24, 0.7]	0.54 [0.32, 0.77]	0.69 [0.43, 0.96]	0.19 [0.05, 0.33]	0.2 [-0.01, 0.41]	4.1 [3.42, 4.77]	2.09 [0.72, 3.46]	3.4 [2, 4.79]	1.66 [0.5, 2.81]	0.36 [0.1, 0.63]	1.29 [0.19, 2.39]
G88	0.68 [0.42, 0.86]	0.73 [0.53, 0.92]	0.9 [0.67, 1.13]	0.43 [0.29, 0.57]	0.66 [0.46, 0.87]	3.47 [2.88, 4.06]	2.12 [0.93, 3.3]	3.69 [2.48, 4.89]	2.78 [1.78, 3.78]	0.36 [0.13, 0.59]	1.99 [1.04, 2.95]
G89	0.82 [0.55, 0.94]	0.46 [0.26, 0.65]	0.64 [0.41, 0.86]	0.28 [0.14, 0.41]	0.4 [0.19, 0.61]	3.67 [3.08, 4.26]	2.72 [1.54, 3.91]	4.88 [3.67, 6.09]	3.22 [2.22, 4.22]	0.56 [0.32, 0.79]	1.08 [0.13, 2.03]
G9	0.68 [0.42, 0.86]	0.56 [0.36, 0.75]	0.69 [0.46, 0.92]	0.3 [0.18, 0.42]	0.46 [0.29, 0.64]	3.8 [3.21, 4.39]	3.02 [1.84, 4.21]	4.46 [3.26, 5.67]	4.22 [3.22, 5.22]	0.5 [0.27, 0.73]	2.34 [1.38, 3.29]
G90	0.26 [0.1, 0.53]	0.68 [0.49, 0.88]	0.75 [0.53, 0.98]	NA	NA	3.23 [2.64, 3.82]	1.49 [0.31, 2.67]	3.01 [1.8, 4.22]	1.18 [0.18, 2.18]	0.11 [-0.12, 0.34]	2.45 [1.5, 3.4]
G91	0.94 [0.68, 0.99]	0.6 [0.41, 0.79]	0.82 [0.59, 1.05]	0.34 [0.22, 0.46]	0.5 [0.32, 0.68]	3.83 [3.25, 4.42]	3.22 [2.03, 4.4]	4.87 [3.66, 6.08]	2.81 [1.81, 3.81]	0.52 [0.29, 0.75]	2.1 [1.15, 3.05]
G92	0.58 [0.3, 0.82]	0.51 [0.29, 0.73]	0.64 [0.37, 0.9]	0.3 [0.14, 0.47]	0.46 [0.21, 0.71]	3.87 [3.19, 4.55]	1.8 [0.43, 3.17]	3.29 [1.9, 4.69]	1.07 [-0.09, 2.22]	0.23 [-0.04, 0.5]	1.04 [-0.06, 2.14]
G93	0.68 [0.43, 0.86]	0.75 [0.53, 0.98]	0.86 [0.6, 1.12]	0.29 [0.13, 0.46]	0.52 [0.27, 0.78]	3.52 [2.84, 4.2]	1.24 [-0.13, 2.6]	3.02 [1.63, 4.42]	1.88 [0.72, 3.03]	0.06 [-0.21, 0.33]	1.3 [0.2, 2.4]
G94	0.81 [0.55, 0.94]	0.61 [0.42, 0.81]	0.7 [0.47, 0.93]	0.37 [0.24, 0.51]	0.54 [0.33, 0.74]	3.35 [2.76, 3.94]	0.7 [-0.49, 1.88]	3.24 [2.03, 4.45]	1.46 [0.45, 2.46]	0.1 [-0.13, 0.34]	2.09 [1.13, 3.04]
G95	0.39 [0.19, 0.64]	0.86 [0.64, 1.09]	0.95 [0.69, 1.21]	0.49 [0.25, 0.72]	0.8 [0.44, 1.16]	3.06 [2.38, 3.74]	0.77 [-0.6, 2.13]	1.08 [-0.32, 2.47]	0.11 [-1.04, 1.27]	-0.03 [-0.35, 0.3]	2.96 [1.86, 4.06]
G96	0.12 [0.03, 0.38]	0.36 [0.09, 0.64]	0.41 [0.08, 0.73]	NA	NA	4.84 [4.01, 5.68]	1.25 [-0.42, 2.93]	1.72 [0.01, 3.43]	-0.35 [-1.76, 1.06]	0.28 [-0.05, 0.61]	2.21 [0.86, 3.56]
G98	0.52 [0.29, 0.75]	0.71 [0.52, 0.91]	0.85 [0.62, 1.07]	0.55 [0.31, 0.78]	0.85 [0.5, 1.21]	2.98 [2.39, 3.56]	1.43 [0.24, 2.61]	3.27 [2.06, 4.47]	2.12 [1.12, 3.13]	0.21 [-0.02, 0.44]	1.53 [0.58, 2.49]
G99	0.93 [0.64, 0.99]	0.89 [0.7, 1.08]	0.99 [0.76, 1.21]	0.4 [0.29, 0.52]	0.67 [0.49, 0.85]	2.98 [2.39, 3.57]	1.9 [0.71, 3.08]	4.25 [3.04, 5.46]	1.11 [0.11, 2.11]	0.14 [-0.09, 0.37]	4.56 [3.61, 5.52]
S10	0.89 [0.64, 0.97]	0.56 [0.36, 0.75]	0.79 [0.56, 1.02]	0.1 [-0.01, 0.22]	0.17 [-0.01, 0.35]	4.34 [3.75, 4.92]	2.83 [1.64, 4.01]	4.64 [3.44, 5.85]	2.63 [1.63, 3.63]	0.42 [0.19, 0.65]	2.63 [1.67, 3.58]
S100	0.59 [0.34, 0.79]	0.68 [0.49, 0.88]	0.89 [0.66, 1.11]	0.22 [0.08, 0.35]	0.33 [0.08, 0.58]	3.35 [2.77, 3.94]	2.39 [1.2, 3.57]	3.44 [2.23, 4.65]	2.25 [1.25, 3.26]	0.47 [0.24, 0.7]	1.92 [0.96, 2.87]
S101	0.23 [0.09, 0.48]	0.38 [0.16, 0.61]	0.52 [0.2, 0.85]	NA	NA	4.31 [3.63, 4.98]	2.54 [1.18, 3.91]	1.1 [-0.29, 2.5]	0.05 [-1.11, 1.2]	0.13 [-0.14, 0.4]	1.94 [0.83, 3.04]
S102	0.26 [0.1, 0.52]	0.57 [0.34, 0.79]	0.67 [0.41, 0.93]	NA	NA	3.4 [2.72, 4.08]	2.37 [1.01, 3.74]	4.52 [3.12, 5.91]	3.66 [2.51, 4.82]	0.47 [0.2, 0.74]	2.58 [1.48, 3.68]
S103	0.89 [0.64, 0.97]	0.65 [0.45, 0.84]	0.83 [0.6, 1.05]	0.18 [0.06, 0.3]	0.32 [0.14, 0.49]	3.23 [2.65, 3.82]	2.8 [1.61, 3.98]	2.98 [1.77, 4.18]	1.83 [0.83, 2.84]	0.45 [0.22, 0.68]	2.71 [1.76, 3.67]
S104	0.54 [0.3, 0.76]	0.39 [0.16, 0.61]	0.54 [0.27, 0.8]	0.14 [-0.03, 0.3]	0.19 [-0.06, 0.44]	4.35 [3.67, 5.03]	3.97 [2.61, 5.34]	3.46 [2.06, 4.85]	1.93 [0.77, 3.09]	0.56 [0.29, 0.82]	1.74 [0.64, 2.84]
S106	0.9 [0.66, 0.97]	0.7 [0.51, 0.9]	0.75 [0.52, 0.97]	0.25 [0.14, 0.37]	0.36 [0.18, 0.53]	3.49 [2.9, 4.07]	3.07 [1.88, 4.25]	4.58 [3.37, 5.78]	1.57 [0.57, 2.58]	0.13 [-0.1, 0.37]	2.94 [1.99, 3.9]
S107	1 [0, 1]	0.92 [0.72, 1.11]	1.09 [0.86, 1.31]	0.37 [0.25, 0.49]	0.52 [0.35, 0.7]	3.49 [2.9, 4.07]	1.97 [0.79, 3.16]	3.59 [2.39, 4.8]	0.97 [-0.03, 1.98]	0.09 [-0.14, 0.32]	4.04 [3.09, 4.99]
S108	0.93 [0.64, 0.99]	0.86 [0.66, 1.05]	1.06 [0.83, 1.29]	0.32 [0.2, 0.44]	0.38 [0.17, 0.58]	4 [3.41, 4.59]	2.59 [1.4, 3.77]	4.56 [3.35, 5.77]	1.81 [0.81, 2.81]	0.2 [-0.03, 0.44]	2.56 [1.61, 3.51]
S109	1 [0, 1]	0.73 [0.51, 0.96]	0.79 [0.53, 1.05]	0.21 [0.07, 0.34]	0.33 [0.13, 0.54]	3.49 [2.9, 4.08]	1.19 [0.01, 2.38]	3.4 [2.19, 4.61]	1.58 [0.58, 2.59]	0.19 [-0.04, 0.42]	3.26 [2.3, 4.21]
S110	0.66 [0.4, 0.85]	0.64 [0.45, 0.84]	0.82 [0.59, 1.05]	0.13 [0, 0.27]	0.16 [-0.04, 0.37]	3.74 [3.15, 4.32]	2.07 [0.88, 3.25]	4.03 [2.83, 5.24]	2.76 [1.75, 3.76]	0.3 [0.07, 0.53]	3.64 [2.69, 4.59]
S111	1 [0, 1]	0.8 [0.61, 1]	1.12 [0.89, 1.34]	0.42 [0.3, 0.54]	0.64 [0.44, 0.85]	3.23 [2.64, 3.81]	2.55 [1.36, 3.73]	4.14 [2.93, 5.35]	2.87 [1.86, 3.87]	0.31 [0.04, 0.58]	2.98 [2.03, 3.93]
S112	0.57 [0.32, 0.79]	0.45 [0.22, 0.67]	0.57 [0.31, 0.83]	0.19 [0.03, 0.36]	0.19 [-0.06, 0.45]	4.59 [4, 5.18]	3.25 [2.06, 4.43]	4.03 [2.82, 5.24]	1.77 [0.77, 2.77]	0.42 [0.19, 0.66]	1.09 [0.14, 2.05]
S113	NA	0.47 [0.25, 0.7]	0.39 [0.07, 0.71]	NA	NA	3.4 [2.72, 4.08]	0.87 [-0.5, 2.23]	2.49 [1.1, 3.89]	1.07 [-0.08, 2.23]	0.23 [-0.04, 0.5]	3.17 [2.07, 4.27]
S114	0.22 [0.07, 0.49]	0.69 [0.47, 0.92]	0.97 [0.71, 1.23]	0.17 [0, 0.33]	0.27 [0.01, 0.52]	3.73 [3.05, 4.41]	2.66 [1.29, 4.03]	4.23 [2.83, 5.62]	2.74 [1.58, 3.89]	0.39 [0.12, 0.66]	2.76 [1.66, 3.86]
S116	0.41 [0.2, 0.66]	0.67 [0.47, 0.86]	0.78 [0.55, 1.01]	0.37 [0.14, 0.61]	0.56 [0.21, 0.92]	3.43 [2.84, 4.02]	1.83 [0.64, 3.01]	2.05 [0.84, 3.26]	0.81 [-0.19, 1.81]	0.04 [-0.19, 0.28]	2.55 [1.59, 3.5]
S118	0.94 [0.67, 0.99]	0.71 [0.52, 0.91]	0.94 [0.71, 1.16]	0.21 [0.1, 0.33]	0.29 [0.11, 0.47]	4 [3.41, 4.59]	2.09 [0.91, 3.27]	3.2 [2, 4.41]	1.66 [0.65, 2.66]	0.3 [0.06, 0.53]	2.26 [1.31, 3.21]
S119	NA	0.23 [-0.16, 0.62]	0.27 [-0.19, 0.72]	NA	NA	4.12 [2.94, 5.3]	1.64 [-0.72, 4]	2.73 [0.32, 5.14]	0.92 [-1.08, 2.91]	0.3 [-0.16, 0.77]	2.12 [0.21, 4.02]
S12	0.64 [0.38, 0.84]	0.82 [0.63, 1.01]	1.02 [0.8, 1.25]	0.38 [0.26, 0.49]	0.54 [0.36, 0.71]	3.23 [2.64, 3.82]	1.6 [0.41, 2.78]	3.26 [2.05, 4.47]	1.94 [0.93, 2.94]	0.24 [0.01, 0.48]	3.55 [2.6, 4.5]
S120	0.4 [0.19, 0.65]	0.58 [0.35, 0.8]	0.7 [0.44, 0.97]	0.22 [-0.02, 0.45]	0.32 [-0.04, 0.68]	4.02 [3.34, 4.7]	1.97 [0.61, 3.34]	3.89 [2.5, 5.29]	1.6 [0.44, 2.75]	0.21 [-0.06, 0.48]	1.36 [0.26, 2.46]
S122	0.36 [0.16, 0.62]	0.81 [0.59, 1.04]	1.05 [0.79, 1.31]	0.17 [0.04, 0.31]	0.26 [0.05, 0.47]	3.46 [2.79, 4.14]	1.83 [0.46, 3.2]	4.25 [2.86, 5.65]	2.82 [1.66, 3.98]	0.36 [0.09, 0.63]	2.73 [1.63, 3.84]
S123	0.36 [0.17, 0.61]	0.65 [0.46, 0.85]	1.01 [0.75, 1.27]	0.23 [-0.01, 0.46]	0.36 [0, 0.72]	3.83 [3.24, 4.42]	1.62 [0.25, 2.99]	3.67 [2.27, 5.06]	2.01 [1.01, 3.02]	0.39 [0.15, 0.62]	2.48 [1.38, 3.58]
S124	0.47 [0.24, 0.71]	0.54 [0.15, 0.93]	0.79 [0.34, 1.24]	0.19 [-0.04, 0.43]	0.25 [-0.11, 0.6]	3.3 [2.47, 4.14]	2.22 [0.55, 3.9]	3.64 [1.93, 5.35]	0.8 [-0.61, 2.21]	0.32 [-0.01, 0.65]	2.22 [0.87, 3.57]
S125	0.73 [0.47, 0.89]	0.79 [0.56, 1.01]	1.03 [0.77, 1.29]	0.3 [0.13, 0.46]	0.52 [0.27, 0.78]	2.98 [2.39, 3.56]	1.58 [0.4, 2.77]	3.36 [2.15, 4.57]	2.48 [1.48, 3.48]	0.46 [0.23, 0.69]	3.22 [2.26, 4.17]
S126	0.43 [0.22, 0.68]	0.32 [0.13, 0.51]	0.35 [0.12, 0.58]	NA	NA	4.47 [3.88, 5.06]	1.68 [0.31, 3.04]	3.95 [2.56, 5.35]	1.43 [0.42, 2.43]	0.42 [0.19, 0.65]	1.42 [0.32, 2.53]
S127	0.93 [0.65, 0.99]	0.64 [0.45, 0.84]	0.8 [0.58, 1.03]	0.19 [0.08, 0.31]	0.32 [0.14, 0.5]	3.24 [2.65, 3.82]	2.69 [1.5, 3.87]	4.46 [3.25, 5.67]	3.87 [2.86, 4.87]	0.31 [0.08, 0.54]	2.56 [1.61, 3.52]
S129	0.56 [0.31, 0.78]	0.65 [0.43, 0.88]	0.72 [0.46, 0.98]	NA	NA	3.75 [3.16, 4.34]	0.74 [-0.44, 1.93]	2.78 [1.57, 3.99]	1.04 [0.04, 2.05]	0.16 [-0.11, 0.43]	0.97 [0.01, 1.92]
S13	1 [0, 1]	0.67 [0.48, 0.87]	0.81 [0.59, 1.04]	0.28 [0.16, 0.4]	0.43 [0.25, 0.61]	3.23 [2.64, 3.82]	0.89 [-0.29, 2.08]	3.78 [2.57, 4.99]	2.65 [1.65, 3.66]	0.33 [0.1, 0.57]	3.71 [2.76, 4.66]
S130	0.42 [0.21, 0.67]	0.86 [0.63, 1.08]	1.08 [0.82, 1.34]	0.24 [0.07, 0.4]	0.22 [-0.03, 0.47]	3.23 [2.64, 3.82]	2.57 [1.38, 3.75]	3.93 [2.72, 5.14]	3.15 [2.14, 4.15]	0.29 [0.06, 0.52]	2.7 [1.75, 3.66]
S131	NA	0.62 [0.39, 0.84]	0.77 [0.51, 1.03]	0.26 [0.12, 0.39]	0.52 [0.31, 0.72]	3.84 [3.25, 4.43]	1.05 [-0.14, 2.23]	2.87 [1.66, 4.08]	1.53 [0.52, 2.53]	0.42 [0.18, 0.65]	2.83 [1.87, 3.78]
S132	0.3 [0.13, 0.56]	0.91 [0.63, 1.18]	1.03 [0.71, 1.35]	0.67 [0.43, 0.9]	0.81 [0.46, 1.17]	3.61 [2.78, 4.45]	1.71 [0.04, 3.39]	2.51 [0.81, 4.22]	1.15 [-0.26, 2.56]	-0.02 [-0.35, 0.31]	3.51 [2.16, 4.86]
S133	0.06 [0.01, 0.32]	0.52 [0.24, 0.8]	0.52 [0.2, 0.84]	NA	NA	3.38 [2.55, 4.21]	3.54 [1.87, 5.22]	2.59 [0.89, 4.3]	2.15 [0.73, 3.56]	0.42 [0.09, 0.75]	2.8 [1.45, 4.15]
S134	0.93 [0.62, 0.99]	0.99 [0.77, 1.22]	1.16 [0.9, 1.43]	0.31 [0.18, 0.45]	0.57 [0.36, 0.77]	3.23 [2.64, 3.82]	0.69 [-0.5, 1.87]	2.57 [1.36, 3.77]	1.27 [0.27, 2.28]	0.17 [-0.06, 0.4]	3.8 [2.85, 4.76]
S135	0.38 [0.18, 0.64]	0.58 [0.35, 0.8]	0.87 [0.61, 1.13]	0.23 [0.09, 0.36]	0.3 [0.09, 0.5]	3.54 [2.87, 4.22]	2.1 [0.73, 3.47]	4.43 [3.04, 5.83]	3.79 [2.64, 4.95]	0.72 [0.45, 0.99]	2.77 [1.67, 3.87]
S136	0.76 [0.49, 0.91]	0.72 [0.5, 0.95]	0.87 [0.6, 1.13]	0.31 [0.18, 0.45]	0.52 [0.32, 0.73]	3.36 [2.77, 3.94]	1.99 [0.81, 3.17]	3.13 [1.92, 4.34]	2.06 [1.06, 3.07]	0.36 [0.13, 0.59]	2.04 [1.09, 3]
S137	0.36 [0.17, 0.62]	0.45 [0.22, 0.67]	0.59 [0.33, 0.85]	0.12 [-0.12, 0.35]	0.23 [-0.13, 0.58]	3.94 [3.26, 4.62]	3.54 [2.17, 4.91]	5.14 [3.75, 6.54]	1.52 [0.37, 2.68]	0.34 [0.07, 0.6]	1.41 [0.31, 2.51]
S140	0.29 [0.12, 0.55]	0.9 [0.51, 1.29]	1.02 [0.57, 1.48]	NA	NA	3.34 [2.51, 4.17]	1.48 [-0.19, 3.16]	2.91 [1.21, 4.62]	0.33 [-1.08, 1.74]	0.3 [-0.03, 0.63]	3.76 [2.41, 5.11]
S142	0.06 [0.01, 0.33]	0.37 [-0.02, 0.76]	0.4 [-0.05, 0.85]	NA	NA	3.95 [2.77, 5.13]	2.04 [-0.32, 4.41]	4.37 [1.95, 6.78]	2.37 [0.38, 4.37]	0.37 [-0.1, 0.83]	2 [0.09, 3.91]
S143	0.34 [0.15, 0.6]	0.38 [0.11, 0.66]	0.48 [0.16, 0.8]	NA	NA	4.05 [3.37, 4.73]	1.62 [-0.05, 3.3]	3.06 [0.65, 5.48]	2.99 [1.58, 4.4]	0.6 [0.27, 0.93]	1.92 [0.57, 3.27]
S145	0.63 [0.38, 0.83]	0.78 [0.58, 0.97]	1.04 [0.81, 1.27]	0.21 [0.07, 0.34]	0.33 [0.13, 0.54]	2.99 [2.4, 3.58]	2.84 [1.66, 4.03]	4.98 [3.77, 6.19]	3.37 [2.36, 4.37]	0.38 [0.15, 0.62]	2.23 [1.28, 3.19]
S146	0.47 [0.24, 0.7]	0.72 [0.5, 0.95]	0.92 [0.66, 1.18]	0.33 [0.16, 0.49]	0.59 [0.33, 0.84]	3.88 [3.2, 4.56]	2.17 [0.8, 3.53]	4.5 [3.1, 5.89]	3.24 [2.09, 4.4]	0.27 [0, 0.54]	3.94 [2.83, 5.04]
S147	0.88 [0.62, 0.97]	0.62 [0.4, 0.85]	0.85 [0.59, 1.11]	0.18 [0.04, 0.31]	0.16 [-0.05, 0.36]	3.74 [3.15, 4.33]	3.72 [2.54, 4.91]	5.17 [3.97, 6.38]	2.56 [1.55, 3.56]	0.54 [0.31, 0.77]	2.96 [2, 3.91]
S148	0.68 [0.42, 0.86]	0.84 [0.62, 1.07]	1.04 [0.77, 1.3]	0.2 [0.07, 0.34]	0.45 [0.25, 0.66]	3.5 [2.92, 4.09]	1.66 [0.48, 2.85]	2.55 [1.34, 3.76]	1.65 [0.64, 2.65]	0.37 [0.13, 0.6]	2.67 [1.71, 3.62]
S149	0.88 [0.63, 0.97]	0.77 [0.57, 0.96]	0.84 [0.62, 1.07]	0.3 [0.18, 0.42]	0.49 [0.31, 0.67]	3.25 [2.66, 3.83]	1.67 [0.49, 2.86]	3.25 [2.04, 4.45]	1.17 [0.17, 2.17]	0.19 [-0.04, 0.42]	4.26 [3.3, 5.21]
S15	0.94 [0.68, 0.99]	0.76 [0.57, 0.95]	0.94 [0.71, 1.17]	0.28 [0.16, 0.4]	0.36 [0.16, 0.57]	3.03 [2.45, 3.62]	1.3 [0.11, 2.48]	2.65 [1.44, 3.86]	1.62 [0.61, 2.62]	0.25 [0.01, 0.48]	4.24 [3.28, 5.19]
S150	0.94 [0.69, 0.99]	0.91 [0.72, 1.11]	1.11 [0.88, 1.34]	0.21 [0.1, 0.33]	0.33 [0.16, 0.51]	3.74 [3.15, 4.33]	2.8 [1.61, 3.98]	4.91 [3.71, 6.12]	2.18 [1.18, 3.18]	0.32 [0.09, 0.55]	2.87 [1.91, 3.82]
S152	0.93 [0.63, 0.99]	0.66 [0.44, 0.89]	0.82 [0.56, 1.08]	0.22 [0.09, 0.36]	0.44 [0.19, 0.7]	3.24 [2.65, 3.83]	2.48 [1.3, 3.67]	3.69 [2.48, 4.9]	2.2 [1.19, 3.2]	0.38 [0.15, 0.61]	3.04 [2.08, 3.99]
S153	0.48 [0.25, 0.72]	0.59 [0.37, 0.82]	0.64 [0.37, 0.9]	0.44 [0.27, 0.6]	0.66 [0.4, 0.91]	4.06 [3.47, 4.65]	1.67 [0.49, 2.86]	3.12 [1.91, 4.33]	1.49 [0.49, 2.49]	0.15 [-0.09, 0.38]	2.88 [1.93, 3.84]
S154	0.57 [0.32, 0.78]	0.44 [0.24, 0.63]	0.61 [0.38, 0.83]	0.18 [-0.06, 0.41]	0.27 [-0.08, 0.63]	4.06 [3.47, 4.65]	3.78 [2.6, 4.96]	4.45 [3.24, 5.66]	3.36 [2.36, 4.36]	0.51 [0.25, 0.78]	1.36 [0.4, 2.31]
S155	0.89 [0.65, 0.97]	0.66 [0.44, 0.89]	0.75 [0.49, 1.01]	0.26 [0.13, 0.4]	0.52 [0.31, 0.72]	2.98 [2.4, 3.57]	0.78 [-0.4, 1.97]	2.42 [1.21, 3.63]	1.07 [0.06, 2.07]	0.26 [0.02, 0.49]	3.51 [2.55, 4.46]
S156	0.24 [0.09, 0.5]	0.72 [0.44, 0.99]	0.95 [0.63, 1.27]	0.55 [0.31, 0.78]	0.86 [0.5, 1.21]	3.7 [2.87, 4.53]	1.58 [-0.09, 3.25]	2.88 [1.17, 4.59]	1.46 [0.05, 2.87]	0.17 [-0.16, 0.5]	2.79 [1.44, 4.14]
S157	0.94 [0.68, 0.99]	0.78 [0.55, 1]	1.06 [0.8, 1.32]	0.3 [0.17, 0.44]	0.5 [0.3, 0.71]	3.23 [2.64, 3.82]	3.48 [2.3, 4.66]	6.45 [5.24, 7.66]	2.83 [1.82, 3.83]	0.57 [0.34, 0.8]	2.39 [1.44, 3.35]
S16	1 [0, 1]	0.74 [0.55, 0.94]	0.94 [0.71, 1.16]	0.32 [0.2, 0.43]	0.47 [0.3, 0.65]	2.97 [2.38, 3.56]	1.89 [0.7, 3.07]	4.33 [3.12, 5.54]	3.02 [2.01, 4.02]	0.35 [0.11, 0.58]	3.29 [2.34, 4.25]
S161	0.23 [0.08, 0.48]	0.41 [0.13, 0.68]	0.67 [0.34, 0.99]	0.01 [-0.22, 0.25]	0.07 [-0.28, 0.43]	3.76 [2.93, 4.59]	2.25 [0.57, 3.92]	3.85 [2.14, 5.56]	2.89 [1.48, 4.31]	0.58 [0.25, 0.91]	1.46 [0.11, 2.81]
S162	0.45 [0.23, 0.69]	0.62 [0.42, 0.81]	0.87 [0.61, 1.13]	NA	NA	3.92 [3.34, 4.51]	1.6 [0.42, 2.79]	4.34 [3.13, 5.54]	2.56 [1.56, 3.57]	0.29 [0.05, 0.52]	1.55 [0.6, 2.51]
S163	0.07 [0.01, 0.35]	0.44 [0.05, 0.83]	0.54 [0.08, 0.99]	NA	NA	4.95 [3.77, 6.12]	2.05 [-0.31, 4.42]	3.23 [0.82, 5.65]	1.41 [-0.58, 3.4]	0.05 [-0.41, 0.52]	3.08 [1.18, 4.99]
S164	0.49 [0.26, 0.72]	0.49 [0.3, 0.69]	0.64 [0.41, 0.86]	0.33 [0.17, 0.5]	0.5 [0.24, 0.75]	4.19 [3.6, 4.77]	3.28 [1.91, 4.64]	4.43 [3.04, 5.83]	1.57 [0.57, 2.58]	0.28 [0.05, 0.51]	2.25 [1.15, 3.35]
S165	0.39 [0.19, 0.65]	0.61 [0.38, 0.83]	0.82 [0.56, 1.08]	0.09 [-0.05, 0.22]	0.23 [0.02, 0.43]	3.6 [2.92, 4.28]	3.09 [1.72, 4.46]	4.09 [2.7, 5.49]	2.29 [1.13, 3.45]	0.36 [0.1, 0.63]	2.82 [1.72, 3.93]
S166	0.78 [0.49, 0.93]	0.66 [0.43, 0.88]	0.84 [0.58, 1.1]	0.27 [0.13, 0.4]	0.44 [0.23, 0.64]	3.74 [3.15, 4.33]	1.79 [0.6, 2.97]	4.19 [2.98, 5.4]	2.69 [1.69, 3.7]	0.47 [0.24, 0.7]	2.49 [1.54, 3.45]
S167	1 [0, 1]	0.82 [0.6, 1.05]	0.95 [0.69, 1.22]	0.26 [0.13, 0.4]	0.51 [0.3, 0.71]	3.25 [2.66, 3.83]	0.91 [-0.27, 2.1]	3.31 [2.1, 4.52]	1.24 [0.24, 2.24]	0.1 [-0.13, 0.33]	3.51 [2.56, 4.47]
S168	1 [0, 1]	0.8 [0.61, 0.99]	1.07 [0.84, 1.3]	0.27 [0.15, 0.39]	0.44 [0.26, 0.62]	3.48 [2.9, 4.07]	2.66 [1.47, 3.84]	3.53 [2.32, 4.74]	2.27 [1.27, 3.27]	0.41 [0.18, 0.64]	3.52 [2.57, 4.47]
S169	0.38 [0.18, 0.63]	0.49 [0.27, 0.72]	0.73 [0.46, 0.99]	-0.15 [-0.38, 0.09]	0.05 [-0.3, 0.41]	4.14 [3.55, 4.73]	2.24 [1.06, 3.42]	3.46 [2.25, 4.67]	1.25 [0.24, 2.25]	0.28 [0.05, 0.52]	0.9 [-0.05, 1.85]
S17	NA	0.8 [0.6, 0.99]	0.95 [0.72, 1.18]	0.23 [0.1, 0.37]	0.32 [0.11, 0.52]	3.35 [2.77, 3.94]	1.15 [-0.04, 2.33]	2.55 [1.34, 3.76]	1.18 [0.18, 2.18]	0.22 [-0.01, 0.45]	4.42 [3.47, 5.37]
S170	0.83 [0.58, 0.95]	0.66 [0.47, 0.86]	0.87 [0.65, 1.1]	0.2 [0.08, 0.32]	0.37 [0.19, 0.55]	3.23 [2.64, 3.82]	1.18 [-0.01, 2.36]	3.64 [2.43, 4.85]	2.97 [1.97, 3.98]	0.22 [-0.01, 0.46]	4.11 [3.15, 5.06]
S172	0.94 [0.68, 0.99]	0.74 [0.55, 0.94]	0.95 [0.72, 1.17]	0.26 [0.15, 0.38]	0.41 [0.24, 0.59]	3.25 [2.66, 3.84]	2.88 [1.69, 4.06]	4.85 [3.64, 6.05]	3.46 [2.46, 4.47]	0.43 [0.2, 0.66]	2.75 [1.79, 3.7]
S174	0.22 [0.08, 0.47]	0.32 [0.05, 0.6]	0.57 [0.24, 0.89]	0.11 [-0.06, 0.28]	0.36 [0, 0.72]	4.87 [4.04, 5.7]	2.95 [1.28, 4.63]	3.48 [1.77, 5.19]	1.37 [-0.04, 2.79]	0.46 [0.13, 0.79]	1.06 [-0.29, 2.41]
S175	0.21 [0.08, 0.46]	0.83 [0.61, 1.06]	1.03 [0.76, 1.29]	0.36 [0.13, 0.6]	0.66 [0.3, 1.01]	3.14 [2.46, 3.82]	0.99 [-0.38, 2.35]	2.83 [1.44, 4.23]	1.44 [0.28, 2.59]	0.15 [-0.11, 0.42]	4.25 [3.15, 5.35]
S176	NA	0.59 [0.39, 0.78]	0.92 [0.66, 1.18]	0.19 [0.07, 0.31]	0.35 [0.17, 0.53]	3.49 [2.9, 4.08]	2.96 [1.77, 4.14]	5.37 [4.16, 6.58]	2.64 [1.63, 3.64]	0.51 [0.28, 0.74]	1.98 [1.02, 2.93]
S177	1 [0, 1]	0.82 [0.62, 1.01]	1.01 [0.78, 1.23]	0.25 [0.13, 0.37]	0.39 [0.21, 0.57]	3.22 [2.64, 3.81]	1.7 [0.52, 2.89]	2.4 [1.19, 3.61]	0.74 [-0.26, 1.74]	0.14 [-0.1, 0.37]	2.99 [2.03, 3.94]
S178	NA	0.58 [0.3, 0.85]	0.66 [0.34, 0.98]	0.24 [0.01, 0.48]	0.37 [0.01, 0.72]	4.21 [3.54, 4.89]	1.73 [0.36, 3.1]	3.43 [2.03, 4.82]	1.45 [0.29, 2.6]	0.33 [0.06, 0.6]	3.36 [2.26, 4.46]
S18	1 [0, 1]	0.63 [0.44, 0.83]	0.87 [0.65, 1.1]	0.22 [0.1, 0.34]	0.35 [0.17, 0.52]	3.75 [3.16, 4.34]	2.68 [1.5, 3.87]	4.25 [3.04, 5.46]	3.49 [2.48, 4.49]	0.61 [0.38, 0.84]	2.47 [1.51, 3.42]
S180	0.15 [0.04, 0.44]	0.64 [0.25, 1.03]	0.8 [0.35, 1.25]	NA	NA	2.94 [1.76, 4.11]	3.04 [0.68, 5.41]	4.37 [1.95, 6.78]	3.37 [1.37, 5.36]	0.02 [-0.45, 0.48]	3.01 [1.1, 4.92]
S181	0.11 [0.03, 0.37]	0.17 [-0.22, 0.56]	0.31 [-0.14, 0.76]	NA	NA	4.99 [4.16, 5.82]	3.56 [1.89, 5.24]	5.59 [3.88, 7.3]	2.42 [0.43, 4.41]	0.89 [0.56, 1.21]	-0.21 [-2.12, 1.7]
S182	NA	0.13 [-0.26, 0.52]	0.24 [-0.22, 0.69]	NA	NA	4.56 [3.39, 5.74]	3.71 [1.34, 6.08]	6.39 [3.97, 8.8]	1.85 [-0.14, 3.85]	0.81 [0.34, 1.27]	-0.21 [-2.12, 1.7]
S183	0.06 [0.01, 0.34]	NA	NA	NA	NA	2.76 [1.58, 3.93]	1.52 [-0.84, 3.89]	4.04 [1.63, 6.46]	1.75 [-0.24, 3.74]	0.27 [-0.2, 0.73]	4.56 [2.65, 6.47]
S184	0.39 [0.19, 0.64]	0.73 [0.5, 0.95]	0.83 [0.57, 1.1]	0.44 [0.3, 0.57]	0.54 [0.33, 0.74]	3.76 [3.08, 4.44]	2.49 [1.13, 3.86]	4.19 [2.8, 5.59]	1.9 [0.74, 3.06]	0.38 [0.12, 0.65]	1.16 [0.06, 2.26]
S185	NA	0.15 [-0.24, 0.54]	0.37 [-0.08, 0.82]	NA	NA	4.09 [3.25, 4.92]	2.3 [0.62, 3.97]	4.6 [2.9, 6.31]	1.93 [0.52, 3.35]	0.99 [0.53, 1.46]	0.98 [-0.37, 2.33]
S186	0.36 [0.17, 0.61]	0.88 [0.68, 1.07]	1.03 [0.81, 1.26]	0.53 [0.29, 0.77]	0.8 [0.44, 1.16]	3.62 [3.03, 4.21]	1.74 [0.56, 2.93]	3.1 [1.89, 4.3]	1.75 [0.74, 2.75]	0.28 [0.04, 0.51]	1.17 [0.21, 2.12]
S187	0.52 [0.28, 0.75]	0.5 [0.27, 0.72]	0.68 [0.41, 0.94]	0.11 [-0.05, 0.28]	0.16 [-0.09, 0.41]	3.65 [2.97, 4.33]	1.81 [0.45, 3.18]	4.07 [2.68, 5.47]	2.65 [1.5, 3.81]	0.38 [0.11, 0.65]	2.17 [1.07, 3.27]
S188	1 [0, 1]	0.46 [0.27, 0.66]	0.75 [0.52, 0.98]	0.12 [0.01, 0.24]	0.24 [0.06, 0.41]	4.39 [3.8, 4.98]	3.11 [1.93, 4.3]	4.77 [3.56, 5.98]	3.88 [2.88, 4.89]	0.8 [0.57, 1.03]	2.52 [1.57, 3.47]
S189	0.65 [0.4, 0.84]	0.71 [0.52, 0.9]	0.92 [0.69, 1.15]	0.13 [-0.01, 0.26]	0.23 [0.03, 0.44]	3.86 [3.27, 4.44]	2.07 [0.88, 3.25]	3.18 [1.97, 4.39]	2.09 [1.09, 3.09]	0.37 [0.14, 0.6]	2.62 [1.67, 3.57]
S19	0.51 [0.28, 0.74]	0.54 [0.35, 0.74]	0.68 [0.45, 0.9]	0.08 [-0.09, 0.25]	0.15 [-0.1, 0.4]	4.03 [3.44, 4.62]	1.17 [-0.01, 2.36]	3.19 [1.98, 4.39]	2.31 [1.31, 3.32]	0.32 [0.09, 0.56]	2.44 [1.48, 3.39]
S190	0.77 [0.52, 0.92]	0.6 [0.41, 0.8]	0.76 [0.53, 0.99]	0.13 [-0.04, 0.29]	0.31 [0.06, 0.56]	4.18 [3.59, 4.77]	1.35 [0.16, 2.53]	3.15 [1.94, 4.35]	1.42 [0.42, 2.42]	0.42 [0.19, 0.65]	1.58 [0.63, 2.54]
S193	NA	0.6 [0.38, 0.83]	0.81 [0.55, 1.08]	0.41 [0.17, 0.64]	0.65 [0.29, 1]	3.36 [2.68, 4.04]	1.46 [0.1, 2.83]	2.74 [1.35, 4.14]	1.36 [0.2, 2.51]	0.32 [0.05, 0.59]	3.86 [2.76, 4.96]
S194	0.94 [0.69, 0.99]	0.7 [0.5, 0.89]	0.83 [0.6, 1.05]	0.21 [0.09, 0.33]	0.44 [0.26, 0.62]	3.23 [2.65, 3.82]	1.86 [0.68, 3.05]	3.83 [2.62, 5.03]	1.8 [0.8, 2.8]	0.2 [-0.03, 0.44]	3.47 [2.52, 4.43]
S195	1 [0, 1]	0.61 [0.42, 0.81]	0.77 [0.54, 1]	0.2 [0.08, 0.32]	0.36 [0.18, 0.53]	3.49 [2.91, 4.08]	2.18 [0.99, 3.36]	3.78 [2.57, 4.99]	2.64 [1.64, 3.64]	0.5 [0.27, 0.73]	2.78 [1.83, 3.74]
S196	0.3 [0.13, 0.56]	0.34 [0.12, 0.57]	0.39 [0.13, 0.65]	0.07 [-0.1, 0.23]	0.23 [-0.02, 0.48]	4.46 [3.78, 5.14]	1.76 [0.4, 3.13]	3.15 [1.75, 4.54]	0.93 [-0.22, 2.09]	0.08 [-0.19, 0.35]	2.12 [1.01, 3.22]
S197	0.43 [0.21, 0.67]	0.56 [0.34, 0.79]	0.7 [0.44, 0.96]	0.03 [-0.11, 0.16]	0.14 [-0.07, 0.34]	3.76 [3.08, 4.44]	1.92 [0.55, 3.28]	3.65 [2.25, 5.04]	2.48 [1.32, 3.63]	0.34 [0.08, 0.61]	2.62 [1.52, 3.72]
S198	1 [0, 1]	0.73 [0.54, 0.93]	0.87 [0.65, 1.1]	0.2 [0.08, 0.31]	0.28 [0.1, 0.46]	3.49 [2.9, 4.08]	2.35 [1.17, 3.54]	4.16 [2.95, 5.37]	3.69 [2.69, 4.69]	0.44 [0.21, 0.67]	3.19 [2.24, 4.14]
S199	0.94 [0.67, 0.99]	0.82 [0.62, 1.01]	1.01 [0.78, 1.23]	0.28 [0.16, 0.4]	0.43 [0.25, 0.61]	3.49 [2.9, 4.08]	1.52 [0.33, 2.7]	3.56 [2.36, 4.77]	1.87 [0.87, 2.88]	0.24 [0, 0.47]	3.51 [2.55, 4.46]
S2	0.37 [0.17, 0.62]	0.39 [0.12, 0.67]	0.65 [0.33, 0.97]	0.39 [0.16, 0.63]	0.1 [-0.26, 0.45]	4.52 [3.84, 5.2]	3.58 [2.21, 4.95]	5.31 [3.92, 6.71]	3.47 [2.32, 4.63]	0.56 [0.29, 0.83]	0.74 [-0.36, 1.84]
S20	0.49 [0.26, 0.72]	0.65 [0.45, 0.84]	0.89 [0.66, 1.11]	0.04 [-0.1, 0.18]	0.3 [0.09, 0.5]	3.72 [3.13, 4.31]	2.06 [0.87, 3.24]	4.19 [2.98, 5.4]	3.21 [2.2, 4.21]	0.45 [0.21, 0.68]	2.63 [1.67, 3.58]
S200	0.72 [0.45, 0.89]	0.65 [0.45, 0.84]	0.83 [0.61, 1.06]	0.26 [0.14, 0.38]	0.35 [0.18, 0.53]	3.37 [2.78, 3.96]	2.27 [1.09, 3.46]	4.34 [3.13, 5.55]	2.06 [1.05, 3.06]	0.34 [0.11, 0.57]	1.85 [0.9, 2.81]
S21	0.37 [0.17, 0.62]	0.64 [0.36, 0.91]	0.74 [0.42, 1.06]	0.2 [-0.03, 0.44]	0.28 [-0.08, 0.63]	3.36 [2.53, 4.2]	2.83 [1.16, 4.51]	3.06 [1.35, 4.76]	2.41 [0.99, 3.82]	0.35 [0.03, 0.68]	2.76 [1.41, 4.11]
S22	0.82 [0.56, 0.94]	0.44 [0.24, 0.63]	0.58 [0.35, 0.81]	0.15 [0.03, 0.27]	0.26 [0.08, 0.44]	3.49 [2.9, 4.08]	3.49 [2.31, 4.68]	5.15 [3.94, 6.36]	2.64 [1.64, 3.65]	0.66 [0.42, 0.89]	2.8 [1.84, 3.75]
S23	0.94 [0.65, 0.99]	0.71 [0.52, 0.91]	0.92 [0.69, 1.15]	0.23 [0.11, 0.34]	0.31 [0.1, 0.51]	3.24 [2.65, 3.83]	1.86 [0.68, 3.05]	3.46 [2.26, 4.67]	2.14 [1.14, 3.14]	0.58 [0.35, 0.81]	2.48 [1.52, 3.43]
S25	1 [0, 1]	0.71 [0.52, 0.91]	0.91 [0.68, 1.14]	0.21 [0.09, 0.32]	0.31 [0.13, 0.49]	3.24 [2.65, 3.83]	2.15 [0.96, 3.33]	3.99 [2.78, 5.2]	3.65 [2.65, 4.65]	0.43 [0.19, 0.66]	2.83 [1.87, 3.78]
S27	0.36 [0.17, 0.61]	0.69 [0.5, 0.89]	0.89 [0.66, 1.12]	0.39 [0.15, 0.62]	0.62 [0.26, 0.98]	3.36 [2.77, 3.95]	2.77 [1.59, 3.96]	4.77 [3.56, 5.98]	2.15 [1.15, 3.15]	0.45 [0.18, 0.71]	2.14 [1.19, 3.09]
S28	0.92 [0.62, 0.99]	0.5 [0.31, 0.7]	0.7 [0.47, 0.93]	0.24 [0.12, 0.35]	0.33 [0.15, 0.5]	3.48 [2.89, 4.07]	3.12 [1.93, 4.3]	4.81 [3.6, 6.02]	3.11 [2.11, 4.11]	0.52 [0.29, 0.76]	2.52 [1.57, 3.47]
S29	NA	0.43 [0.04, 0.82]	0.62 [0.16, 1.07]	NA	NA	4.08 [2.9, 5.26]	4.68 [2.32, 7.04]	4.62 [2.2, 7.03]	3.21 [1.22, 5.2]	0.81 [0.35, 1.28]	2.26 [0.35, 4.16]
S3	0.94 [0.68, 0.99]	0.57 [0.37, 0.76]	0.79 [0.57, 1.02]	0.12 [0, 0.23]	0.19 [0.01, 0.37]	4.14 [3.55, 4.73]	3.37 [2.18, 4.55]	4.66 [3.45, 5.87]	3.26 [2.26, 4.27]	0.64 [0.41, 0.87]	1.97 [1.02, 2.93]
S30	0.95 [0.71, 0.99]	0.54 [0.34, 0.73]	0.72 [0.49, 0.95]	0.24 [0.12, 0.35]	0.26 [0.08, 0.43]	3.73 [3.15, 4.32]	3.28 [2.09, 4.46]	4.73 [3.53, 5.94]	2.92 [1.92, 3.93]	0.51 [0.28, 0.74]	2.18 [1.23, 3.14]
S31	0.81 [0.54, 0.94]	0.66 [0.43, 0.88]	0.88 [0.62, 1.14]	0.13 [-0.01, 0.26]	0.17 [-0.04, 0.37]	3.82 [3.23, 4.4]	2.7 [1.51, 3.88]	4.8 [3.59, 6.01]	2.45 [1.45, 3.46]	0.49 [0.25, 0.72]	2.76 [1.81, 3.71]
S33	NA	0.52 [0.3, 0.75]	0.59 [0.33, 0.85]	NA	NA	4.24 [3.56, 4.92]	2.5 [1.14, 3.87]	2.47 [1.07, 3.86]	1.13 [-0.03, 2.29]	0.35 [0.08, 0.62]	1.05 [-0.05, 2.16]
S34	0.27 [0.11, 0.54]	0.99 [0.6, 1.38]	0.99 [0.54, 1.44]	NA	NA	3.11 [2.27, 3.94]	2.04 [0.36, 3.71]	1.08 [-0.63, 2.79]	0.13 [-1.28, 1.54]	-0.02 [-0.35, 0.31]	3.76 [2.41, 5.11]
S35	0.53 [0.29, 0.76]	0.8 [0.6, 0.99]	0.94 [0.72, 1.17]	0.31 [0.17, 0.45]	0.48 [0.28, 0.69]	3.23 [2.65, 3.82]	2.34 [1.16, 3.52]	3.45 [2.24, 4.65]	2.39 [1.39, 3.39]	0.32 [0.09, 0.55]	3.11 [2.15, 4.06]
S36	0.25 [0.09, 0.51]	0.84 [0.62, 1.06]	1 [0.68, 1.32]	NA	NA	3.01 [2.33, 3.69]	1.18 [-0.19, 2.55]	2.8 [1.4, 4.19]	2.54 [1.38, 3.69]	0.31 [0.05, 0.58]	2.68 [1.58, 3.78]
S37	0.54 [0.3, 0.77]	0.55 [0.36, 0.75]	0.64 [0.41, 0.86]	0.21 [0.04, 0.37]	0.27 [0.02, 0.52]	4.65 [4.06, 5.24]	3.16 [1.97, 4.34]	3.15 [1.95, 4.36]	1.56 [0.55, 2.56]	0.43 [0.2, 0.67]	0.77 [-0.18, 1.72]
S38	0.39 [0.19, 0.65]	0.76 [0.48, 1.04]	0.91 [0.59, 1.23]	0.16 [-0.07, 0.4]	0.29 [-0.06, 0.65]	3.23 [2.55, 3.91]	0.9 [-0.46, 2.27]	3.23 [1.84, 4.63]	2 [0.84, 3.15]	0.26 [-0.01, 0.53]	3.83 [2.73, 4.93]
S39	0.75 [0.49, 0.9]	0.61 [0.42, 0.8]	0.87 [0.64, 1.09]	0.2 [0.07, 0.34]	0.33 [0.12, 0.53]	3.23 [2.65, 3.82]	2.55 [1.36, 3.73]	4.52 [3.31, 5.72]	4.17 [3.17, 5.17]	0.57 [0.34, 0.8]	2.76 [1.81, 3.71]
S4	0.52 [0.28, 0.75]	0.58 [0.38, 0.77]	0.73 [0.51, 0.96]	0.16 [0.03, 0.3]	0.24 [0.03, 0.44]	3.99 [3.41, 4.58]	1.27 [0.09, 2.46]	3.4 [2.19, 4.6]	2.24 [1.24, 3.24]	0.45 [0.21, 0.68]	2.3 [1.34, 3.25]
S40	0.59 [0.34, 0.8]	0.86 [0.63, 1.08]	1.03 [0.77, 1.29]	0.28 [0.14, 0.41]	0.38 [0.17, 0.58]	3.29 [2.61, 3.97]	1.69 [0.32, 3.06]	3.58 [2.19, 4.98]	2.61 [1.45, 3.76]	0.36 [0.09, 0.63]	2.56 [1.46, 3.67]
S41	1 [0, 1]	0.64 [0.45, 0.83]	0.84 [0.61, 1.07]	0.28 [0.16, 0.4]	0.4 [0.22, 0.58]	3.61 [3.02, 4.19]	2.89 [1.7, 4.07]	4.25 [3.04, 5.46]	2.74 [1.74, 3.75]	0.55 [0.32, 0.78]	2.63 [1.68, 3.59]
S42	1 [0, 1]	0.82 [0.63, 1.02]	0.95 [0.72, 1.18]	0.37 [0.25, 0.49]	0.59 [0.41, 0.77]	3.23 [2.64, 3.82]	1.51 [0.33, 2.7]	3.02 [1.81, 4.23]	1.62 [0.61, 2.62]	0.29 [0.06, 0.52]	4.31 [3.36, 5.27]
S43	0.36 [0.16, 0.61]	0.92 [0.7, 1.15]	1.13 [0.87, 1.4]	0.3 [0.07, 0.54]	0.49 [0.13, 0.84]	3.28 [2.6, 3.96]	0.97 [-0.4, 2.33]	2.94 [1.54, 4.33]	1.7 [0.54, 2.85]	0.53 [0.26, 0.8]	2.69 [1.58, 3.79]
S44	0.93 [0.64, 0.99]	0.67 [0.48, 0.87]	0.93 [0.7, 1.16]	0.25 [0.14, 0.37]	0.37 [0.19, 0.54]	3.22 [2.63, 3.8]	2.41 [1.23, 3.6]	4.38 [3.17, 5.59]	2.77 [1.76, 3.77]	0.47 [0.24, 0.7]	2.79 [1.83, 3.74]
S45	0.06 [0.01, 0.34]	0.81 [0.42, 1.2]	0.93 [0.47, 1.38]	NA	NA	2.96 [1.79, 4.14]	2.27 [-0.1, 4.63]	3.41 [1, 5.82]	2.53 [0.54, 4.53]	0.49 [0.03, 0.96]	2.03 [0.13, 3.94]
S46	0.95 [0.71, 0.99]	0.68 [0.49, 0.88]	0.79 [0.56, 1.01]	0.28 [0.16, 0.39]	0.41 [0.24, 0.59]	3.23 [2.64, 3.81]	2.08 [0.9, 3.26]	2.79 [1.58, 4]	2.07 [1.06, 3.07]	0.2 [-0.03, 0.43]	3.48 [2.53, 4.44]
S47	NA	0.71 [0.51, 0.9]	0.9 [0.68, 1.13]	0.17 [0.05, 0.28]	0.33 [0.15, 0.51]	3.25 [2.66, 3.83]	2.47 [1.28, 3.65]	3.8 [2.59, 5.01]	2.39 [1.38, 3.39]	0.25 [0.02, 0.48]	4.04 [3.08, 4.99]
S48	0.34 [0.15, 0.6]	0.89 [0.69, 1.08]	1.16 [0.94, 1.39]	0.1 [-0.13, 0.34]	0.15 [-0.21, 0.51]	3.24 [2.65, 3.82]	1.63 [0.44, 2.81]	3.75 [2.54, 4.96]	2.02 [1.01, 3.02]	0.44 [0.21, 0.68]	3.5 [2.55, 4.45]
S49	0.39 [0.19, 0.65]	0.66 [0.43, 0.88]	0.84 [0.57, 1.1]	0.13 [-0.04, 0.29]	0.21 [-0.15, 0.56]	3.87 [3.28, 4.46]	1.43 [0.25, 2.62]	4.02 [2.81, 5.23]	2.97 [1.96, 3.97]	0.47 [0.24, 0.7]	0.52 [-0.44, 1.47]
S5	0.65 [0.39, 0.85]	0.62 [0.42, 0.81]	0.65 [0.43, 0.88]	0.23 [0.12, 0.35]	0.38 [0.2, 0.56]	3.12 [2.53, 3.7]	1.84 [0.65, 3.02]	2.91 [1.7, 4.11]	1.14 [0.14, 2.14]	0.4 [0.17, 0.63]	2.91 [1.95, 3.86]
S50	0.43 [0.21, 0.67]	0.51 [0.29, 0.74]	0.65 [0.39, 0.91]	0.07 [-0.1, 0.23]	0.44 [0.08, 0.8]	3.54 [2.86, 4.22]	2.21 [0.85, 3.58]	2.45 [1.06, 3.84]	1.13 [-0.02, 2.29]	0.25 [-0.02, 0.51]	2.59 [1.48, 3.69]
S51	0.54 [0.3, 0.76]	0.43 [0.24, 0.63]	0.49 [0.26, 0.72]	0.3 [0.16, 0.44]	0.47 [0.26, 0.67]	3.94 [3.35, 4.53]	2.41 [1.22, 3.59]	2.39 [1.18, 3.6]	0.34 [-0.66, 1.34]	0.09 [-0.14, 0.32]	3.05 [2.1, 4.01]
S52	0.69 [0.44, 0.87]	0.58 [0.36, 0.81]	0.74 [0.48, 1]	0.14 [-0.02, 0.31]	0.26 [0.01, 0.51]	3.94 [3.35, 4.53]	2.78 [1.6, 3.97]	3.77 [2.56, 4.98]	2.06 [1.06, 3.07]	0.34 [0.11, 0.57]	3.02 [2.07, 3.97]
S53	1 [0, 1]	0.76 [0.57, 0.95]	0.92 [0.7, 1.15]	0.24 [0.13, 0.36]	0.33 [0.15, 0.51]	3.5 [2.91, 4.09]	2.91 [1.73, 4.1]	5.07 [3.86, 6.27]	2.9 [1.9, 3.9]	0.42 [0.19, 0.65]	2.74 [1.79, 3.7]
S55	0.42 [0.21, 0.67]	0.5 [0.3, 0.69]	0.6 [0.37, 0.83]	NA	NA	4.15 [3.57, 4.74]	1.07 [-0.11, 2.26]	3.3 [2.09, 4.5]	2.11 [1.1, 3.11]	0.34 [0.07, 0.61]	1.03 [0.07, 1.98]
S56	0.7 [0.44, 0.87]	0.65 [0.46, 0.84]	0.86 [0.64, 1.09]	0.22 [0.09, 0.36]	0.27 [0.06, 0.47]	3.35 [2.76, 3.93]	2.43 [1.25, 3.62]	2.74 [1.53, 3.95]	1.65 [0.65, 2.65]	0.37 [0.14, 0.6]	1.38 [0.43, 2.34]
S57	0.63 [0.35, 0.85]	0.64 [0.42, 0.87]	0.79 [0.53, 1.05]	0.1 [-0.07, 0.26]	0.15 [-0.1, 0.41]	3.89 [3.22, 4.57]	2.71 [1.34, 4.08]	4.91 [3.51, 6.3]	3.39 [2.24, 4.55]	0.56 [0.29, 0.83]	2.37 [1.27, 3.47]
S58	0.18 [0.06, 0.45]	0.36 [0.14, 0.59]	0.45 [0.19, 0.71]	NA	NA	4.2 [3.52, 4.88]	1.72 [0.35, 3.08]	4.66 [3.27, 6.06]	3.52 [2.37, 4.68]	0.53 [0.26, 0.8]	1.46 [0.36, 2.56]
S59	0.4 [0.19, 0.65]	0.46 [0.27, 0.66]	0.52 [0.29, 0.74]	0.13 [-0.1, 0.37]	0.11 [-0.25, 0.46]	3.5 [2.91, 4.09]	1.16 [-0.03, 2.34]	2.97 [1.76, 4.18]	2.33 [1.32, 3.33]	0.4 [0.17, 0.63]	2.53 [1.58, 3.48]
S6	1 [0, 1]	0.8 [0.6, 0.99]	1.03 [0.81, 1.26]	0.25 [0.13, 0.37]	0.43 [0.25, 0.61]	3.48 [2.89, 4.07]	3.28 [2.09, 4.46]	4.94 [3.73, 6.15]	2.18 [1.18, 3.18]	0.47 [0.23, 0.7]	2.53 [1.58, 3.49]
S60	0.54 [0.31, 0.76]	0.6 [0.38, 0.82]	0.64 [0.38, 0.91]	0.19 [0.02, 0.36]	0.43 [0.18, 0.68]	3.86 [3.27, 4.45]	2.25 [1.07, 3.44]	3.94 [2.73, 5.15]	3.51 [2.51, 4.52]	0.47 [0.24, 0.7]	3.36 [2.41, 4.31]
S61	0.62 [0.37, 0.82]	0.64 [0.44, 0.83]	0.9 [0.67, 1.13]	0.03 [-0.13, 0.2]	-0.02 [-0.27, 0.23]	3.6 [3.01, 4.19]	2.47 [1.28, 3.65]	3.78 [2.57, 4.98]	1.21 [0.2, 2.21]	0.5 [0.27, 0.73]	2.63 [1.68, 3.59]
S62	0.82 [0.56, 0.94]	0.69 [0.47, 0.92]	0.91 [0.64, 1.17]	0.29 [0.16, 0.43]	0.47 [0.26, 0.67]	3.75 [3.17, 4.34]	1.94 [0.76, 3.12]	3.8 [2.59, 5]	3.13 [2.13, 4.14]	0.39 [0.16, 0.62]	2.43 [1.47, 3.38]
S64	0.93 [0.62, 0.99]	0.73 [0.54, 0.93]	0.96 [0.73, 1.18]	0.26 [0.14, 0.38]	0.45 [0.27, 0.62]	2.98 [2.39, 3.56]	2.24 [1.05, 3.42]	5 [3.79, 6.21]	2.31 [1.3, 3.31]	0.3 [0.07, 0.54]	2.79 [1.83, 3.74]
S65	NA	0.28 [0.01, 0.56]	0.38 [0.06, 0.7]	NA	NA	4.03 [3.2, 4.86]	2.65 [0.98, 4.33]	4.13 [2.43, 5.84]	1.08 [-0.33, 2.49]	0.77 [0.44, 1.1]	2.65 [1.3, 4]
S66	0.28 [0.12, 0.54]	0.32 [0.05, 0.6]	0.46 [0.14, 0.78]	0.06 [-0.18, 0.29]	0.04 [-0.32, 0.39]	4.82 [4.14, 5.5]	3.46 [2.1, 4.83]	2.94 [1.54, 4.33]	1.22 [0.06, 2.37]	0.32 [0.05, 0.58]	2.02 [0.92, 3.12]
S67	0.81 [0.54, 0.94]	0.72 [0.53, 0.92]	0.82 [0.6, 1.05]	0.29 [0.17, 0.41]	0.46 [0.25, 0.66]	2.98 [2.4, 3.57]	2.48 [1.29, 3.66]	3.22 [2.01, 4.43]	2.27 [1.26, 3.27]	0.5 [0.26, 0.73]	2.79 [1.83, 3.74]
S68	0.9 [0.66, 0.98]	0.76 [0.57, 0.96]	0.95 [0.72, 1.17]	0.3 [0.19, 0.42]	0.38 [0.21, 0.56]	3.47 [2.89, 4.06]	2.38 [1.19, 3.56]	4.77 [3.56, 5.98]	2.29 [1.29, 3.3]	0.2 [-0.03, 0.43]	1.75 [0.8, 2.71]
S7	0.28 [0.11, 0.56]	0.6 [0.38, 0.83]	0.78 [0.52, 1.04]	0.13 [-0.1, 0.37]	0.22 [-0.13, 0.58]	3.86 [3.18, 4.53]	1.94 [0.58, 3.31]	4 [2.61, 5.4]	3.43 [2.27, 4.58]	0.68 [0.35, 1]	1.45 [0.35, 2.55]
S70	0.86 [0.59, 0.97]	0.63 [0.44, 0.82]	0.8 [0.57, 1.02]	0.25 [0.13, 0.37]	0.39 [0.21, 0.56]	3.48 [2.89, 4.06]	1.99 [0.8, 3.17]	3.51 [2.3, 4.71]	2.07 [1.07, 3.08]	0.42 [0.19, 0.66]	2.92 [1.97, 3.88]
S71	0.93 [0.63, 0.99]	0.85 [0.63, 1.08]	1.17 [0.91, 1.43]	0.31 [0.17, 0.44]	0.45 [0.24, 0.65]	3.21 [2.63, 3.8]	2.83 [1.64, 4.01]	4.14 [2.94, 5.35]	2.31 [1.31, 3.31]	0.46 [0.23, 0.69]	3.26 [2.31, 4.21]
S72	0.57 [0.32, 0.78]	0.56 [0.37, 0.75]	0.71 [0.48, 0.93]	0.13 [-0.04, 0.29]	0.2 [-0.05, 0.45]	3.95 [3.36, 4.53]	2.8 [1.62, 3.98]	3.7 [2.49, 4.91]	2.47 [1.46, 3.47]	0.29 [0.03, 0.56]	2.22 [1.27, 3.18]
S73	0.38 [0.18, 0.63]	0.76 [0.54, 0.99]	0.82 [0.56, 1.08]	0.07 [-0.09, 0.24]	0.16 [-0.09, 0.41]	3.45 [2.77, 4.13]	2.48 [1.11, 3.85]	4.39 [2.99, 5.78]	1.49 [0.33, 2.65]	0.28 [0.02, 0.55]	3.07 [1.97, 4.17]
S74	NA	0.57 [0.35, 0.8]	0.66 [0.4, 0.92]	0.13 [-0.01, 0.27]	0.2 [-0.01, 0.4]	3.51 [2.83, 4.19]	2.09 [0.72, 3.46]	4.03 [2.63, 5.42]	3.04 [1.88, 4.19]	0.55 [0.28, 0.82]	2.52 [1.42, 3.63]
S75	0.19 [0.06, 0.45]	0.44 [0.22, 0.67]	0.54 [0.28, 0.8]	NA	NA	4.12 [3.44, 4.8]	2.17 [0.8, 3.54]	2.54 [1.15, 3.93]	1.25 [0.1, 2.41]	0.12 [-0.15, 0.38]	1.69 [0.59, 2.8]
S77	0.35 [0.16, 0.61]	0.46 [0.23, 0.68]	0.54 [0.28, 0.8]	0.21 [0.04, 0.38]	0.41 [0.16, 0.66]	4.06 [3.38, 4.74]	2.27 [0.9, 3.63]	4.12 [2.72, 5.51]	1.96 [0.81, 3.12]	0.14 [-0.13, 0.41]	1.23 [0.13, 2.34]
S78	0.68 [0.42, 0.86]	0.52 [0.33, 0.72]	0.74 [0.52, 0.97]	0.13 [0.02, 0.25]	0.16 [-0.02, 0.34]	3.86 [3.28, 4.45]	3.71 [2.53, 4.9]	5.23 [4.02, 6.44]	3.75 [2.75, 4.75]	0.71 [0.48, 0.94]	2.07 [1.11, 3.02]
S79	0.39 [0.18, 0.64]	0.84 [0.57, 1.12]	0.92 [0.6, 1.24]	0.18 [-0.06, 0.41]	-0.08 [-0.44, 0.27]	3.41 [2.73, 4.09]	2.39 [1.03, 3.76]	3.06 [1.67, 4.46]	2.48 [1.32, 3.63]	0.26 [-0.01, 0.53]	3.11 [2.01, 4.21]
S8	0.59 [0.34, 0.8]	0.53 [0.34, 0.73]	0.63 [0.4, 0.85]	0.18 [0.04, 0.31]	0.39 [0.14, 0.64]	3.64 [3.05, 4.23]	2.35 [1.17, 3.53]	3.76 [2.55, 4.96]	2.56 [1.56, 3.57]	0.59 [0.32, 0.86]	2.65 [1.69, 3.6]
S80	0.94 [0.68, 0.99]	0.89 [0.66, 1.11]	1.21 [0.94, 1.47]	0.42 [0.28, 0.56]	0.68 [0.47, 0.88]	3.24 [2.65, 3.83]	1.96 [0.78, 3.15]	3.87 [2.67, 5.08]	3.05 [2.05, 4.06]	0.38 [0.15, 0.61]	2.74 [1.79, 3.7]
S82	0.94 [0.67, 0.99]	0.66 [0.46, 0.85]	0.82 [0.6, 1.05]	0.26 [0.14, 0.38]	0.43 [0.25, 0.6]	2.98 [2.39, 3.57]	2.77 [1.59, 3.96]	4.93 [3.73, 6.14]	3.89 [2.88, 4.89]	0.28 [0.05, 0.51]	2.99 [2.03, 3.94]
S83	0.74 [0.48, 0.9]	0.6 [0.33, 0.88]	0.76 [0.44, 1.08]	0.33 [0.17, 0.5]	0.51 [0.26, 0.76]	3.63 [3.04, 4.21]	2.56 [1.38, 3.75]	2.73 [1.52, 3.94]	1.53 [0.53, 2.54]	0.1 [-0.13, 0.33]	2.64 [1.69, 3.6]
S84	0.05 [0.01, 0.29]	0.73 [0.34, 1.12]	0.97 [0.51, 1.42]	NA	NA	3.13 [1.95, 4.3]	3.82 [1.45, 6.18]	6.41 [3.99, 8.82]	2.86 [0.87, 4.86]	0.47 [0.01, 0.94]	0.36 [-1.54, 2.27]
S85	0.54 [0.3, 0.76]	0.4 [0.17, 0.62]	0.61 [0.38, 0.83]	0.17 [0.03, 0.31]	0.28 [0.07, 0.49]	3.97 [3.38, 4.56]	1.25 [0.06, 2.43]	3.88 [2.67, 5.08]	1.76 [0.76, 2.76]	0.44 [0.2, 0.67]	1.73 [0.77, 2.68]
S87	0.27 [0.1, 0.54]	0.42 [0.15, 0.7]	0.51 [0.19, 0.83]	0.06 [-0.17, 0.3]	0.09 [-0.26, 0.45]	3.4 [2.72, 4.08]	1.57 [0.2, 2.94]	3.3 [1.91, 4.7]	2.28 [1.12, 3.43]	0.47 [0.2, 0.74]	2.27 [1.17, 3.37]
S88	0.69 [0.44, 0.87]	0.71 [0.49, 0.94]	0.81 [0.54, 1.07]	0.25 [0.08, 0.42]	0.33 [0.08, 0.58]	3.74 [3.15, 4.33]	1.67 [0.48, 2.85]	4.37 [3.16, 5.57]	1.93 [0.92, 2.93]	0.36 [0.12, 0.59]	3.02 [2.07, 3.97]
S89	NA	0.6 [0.32, 0.87]	0.69 [0.37, 1.01]	NA	NA	3.13 [2.3, 3.97]	2.56 [0.89, 4.24]	3.8 [2.09, 5.5]	3.45 [2.03, 4.86]	0.43 [0.1, 0.75]	2.76 [1.41, 4.1]
S9	0.48 [0.25, 0.72]	0.74 [0.51, 0.96]	0.84 [0.58, 1.1]	0.22 [0.06, 0.39]	0.32 [0.07, 0.57]	3.24 [2.65, 3.83]	2 [0.82, 3.18]	3.31 [2.1, 4.52]	1.99 [0.99, 2.99]	0.5 [0.27, 0.73]	2.86 [1.91, 3.81]
S90	0.76 [0.5, 0.91]	0.69 [0.49, 0.88]	1.02 [0.79, 1.24]	0.12 [0, 0.24]	0.18 [0, 0.36]	3.85 [3.26, 4.44]	2.43 [1.25, 3.62]	4.33 [3.12, 5.54]	2.09 [1.09, 3.1]	0.46 [0.22, 0.69]	2.6 [1.64, 3.55]
S91	1 [0, 1]	0.95 [0.75, 1.14]	1.23 [1, 1.45]	0.29 [0.18, 0.41]	0.43 [0.25, 0.6]	3.24 [2.65, 3.83]	2.3 [1.12, 3.49]	4.29 [3.09, 5.5]	2.38 [1.38, 3.39]	0.46 [0.23, 0.69]	3.05 [2.09, 4]
S92	NA	0.76 [0.49, 1.04]	1.04 [0.72, 1.36]	0.38 [0.21, 0.55]	0.53 [0.28, 0.78]	3.99 [3.4, 4.58]	1.93 [0.74, 3.11]	3.9 [2.69, 5.1]	2.02 [1.01, 3.02]	0.6 [0.37, 0.83]	1.32 [0.37, 2.27]
S93	1 [0, 1]	0.77 [0.57, 0.96]	0.93 [0.7, 1.15]	0.26 [0.15, 0.38]	0.42 [0.24, 0.6]	3.23 [2.64, 3.82]	1.84 [0.65, 3.02]	3.51 [2.3, 4.71]	2.61 [1.61, 3.61]	0.18 [-0.05, 0.41]	2.5 [1.55, 3.46]
S95	0.15 [0.04, 0.44]	0.65 [0.37, 0.92]	0.68 [0.36, 1]	NA	NA	2.95 [2.12, 3.78]	2.88 [1.2, 4.55]	3.71 [2, 5.42]	1.49 [0.08, 2.9]	0.5 [0.03, 0.96]	3.81 [2.46, 5.16]
S96	1 [0, 1]	0.85 [0.66, 1.04]	1.05 [0.82, 1.28]	0.44 [0.33, 0.56]	0.67 [0.49, 0.85]	3.23 [2.64, 3.82]	2.43 [1.24, 3.61]	3.93 [2.72, 5.13]	1.12 [0.12, 2.13]	0.39 [0.16, 0.62]	3 [2.05, 3.95]
S97	0.65 [0.39, 0.85]	0.63 [0.44, 0.83]	0.79 [0.56, 1.01]	0.17 [0.05, 0.29]	0.27 [0.09, 0.44]	3.5 [2.91, 4.08]	1.55 [0.37, 2.74]	3.43 [2.22, 4.64]	2.72 [1.72, 3.73]	0.42 [0.19, 0.65]	2.11 [1.15, 3.06]
S98	NA	0.72 [0.52, 0.91]	1.04 [0.81, 1.26]	0.25 [0.12, 0.39]	0.3 [0.09, 0.5]	3.85 [3.27, 4.44]	2.81 [1.62, 3.99]	4.53 [3.32, 5.74]	3.34 [2.34, 4.35]	0.53 [0.3, 0.76]	2.62 [1.67, 3.58]
S99	0.27 [0.11, 0.53]	0.43 [0.2, 0.65]	0.47 [0.21, 0.74]	NA	NA	4.34 [3.66, 5.01]	2.93 [1.56, 4.3]	4 [2.6, 5.39]	1.15 [-0.01, 2.3]	0.28 [0.01, 0.55]	0.88 [-0.22, 1.98]
U1	0.5 [0.27, 0.74]	0.5 [0.3, 0.69]	0.65 [0.43, 0.88]	0.17 [0.03, 0.3]	0.19 [-0.06, 0.44]	4 [3.41, 4.59]	2.34 [1.15, 3.52]	2.84 [1.63, 4.05]	0.94 [-0.06, 1.94]	0.14 [-0.1, 0.37]	0.76 [-0.19, 1.71]
U10	0.09 [0.02, 0.32]	0.4 [0.01, 0.79]	1.18 [0.73, 1.63]	NA	NA	3.11 [1.93, 4.28]	0.63 [-1.74, 2.99]	2.63 [0.22, 5.05]	-0.22 [-2.21, 1.77]	-0.07 [-0.53, 0.4]	3.38 [1.48, 5.29]
U2	0.7 [0.45, 0.87]	0.57 [0.37, 0.76]	0.71 [0.48, 0.94]	0.31 [0.18, 0.45]	0.44 [0.23, 0.64]	3.57 [2.98, 4.16]	1.63 [0.45, 2.82]	3.53 [2.32, 4.73]	1.07 [0.06, 2.07]	0.14 [-0.09, 0.37]	1.18 [0.23, 2.13]
U3	0.77 [0.51, 0.91]	0.77 [0.58, 0.97]	0.99 [0.77, 1.22]	0.28 [0.16, 0.4]	0.48 [0.31, 0.66]	3.63 [3.04, 4.22]	2.09 [0.9, 3.27]	4.38 [3.17, 5.59]	1.93 [0.92, 2.93]	0.44 [0.21, 0.67]	1.3 [0.34, 2.25]
U4	0.54 [0.3, 0.76]	0.55 [0.36, 0.75]	0.72 [0.49, 0.94]	0.24 [0.12, 0.35]	0.33 [0.15, 0.51]	3.98 [3.39, 4.57]	2.81 [1.63, 4]	3.79 [2.58, 4.99]	1.85 [0.85, 2.86]	0.56 [0.33, 0.79]	1.21 [0.26, 2.16]
U5	0.48 [0.25, 0.72]	0.45 [0.22, 0.67]	0.56 [0.3, 0.82]	0.35 [0.21, 0.49]	0.54 [0.33, 0.74]	3.97 [3.29, 4.65]	1.83 [0.47, 3.2]	3.62 [2.23, 5.02]	1.43 [0.28, 2.59]	0.37 [0.1, 0.64]	1.83 [0.73, 2.93]
U6	0.87 [0.6, 0.97]	0.81 [0.61, 1]	0.74 [0.51, 0.97]	0.37 [0.23, 0.51]	0.47 [0.27, 0.68]	3.62 [3.03, 4.21]	2.37 [1.19, 3.56]	4.41 [3.2, 5.61]	2.66 [1.66, 3.66]	0.3 [0.07, 0.53]	1.4 [0.44, 2.35]
U7	0.46 [0.24, 0.7]	0.86 [0.47, 1.25]	1.08 [0.62, 1.53]	0.59 [0.36, 0.83]	0.86 [0.5, 1.21]	2.92 [2.09, 3.75]	0.82 [-0.86, 2.49]	2.76 [1.06, 4.47]	0.86 [-0.55, 2.27]	0.04 [-0.29, 0.36]	2.87 [1.52, 4.21]
U8	0.55 [0.31, 0.77]	0.75 [0.56, 0.95]	1.01 [0.78, 1.23]	0.38 [0.25, 0.52]	0.57 [0.36, 0.77]	3.26 [2.67, 3.85]	1.71 [0.53, 2.9]	3.69 [2.48, 4.9]	1.56 [0.55, 2.56]	0.06 [-0.17, 0.29]	2.86 [1.91, 3.82]
X1	0.94 [0.66, 0.99]	0.81 [0.61, 1]	0.92 [0.69, 1.14]	0.28 [0.16, 0.4]	0.54 [0.36, 0.72]	2.99 [2.4, 3.58]	0.39 [-0.79, 1.58]	2.08 [0.87, 3.29]	0.86 [-0.14, 1.87]	0.19 [-0.04, 0.43]	4.33 [3.38, 5.29]
X2	0.27 [0.11, 0.54]	0.51 [0.31, 0.7]	0.56 [0.34, 0.79]	NA	NA	3.93 [3.34, 4.52]	2.04 [0.86, 3.23]	3.26 [2.05, 4.47]	1.67 [0.67, 2.67]	0.11 [-0.12, 0.34]	1.32 [0.37, 2.27]
X3	0.76 [0.5, 0.91]	0.64 [0.45, 0.84]	0.86 [0.64, 1.09]	0.4 [0.28, 0.51]	0.61 [0.43, 0.78]	3.37 [2.78, 3.96]	2.79 [1.61, 3.97]	4.39 [3.18, 5.6]	2.56 [1.55, 3.56]	0.52 [0.29, 0.75]	2.04 [1.08, 2.99]
X4	0.94 [0.65, 0.99]	0.6 [0.41, 0.8]	0.77 [0.55, 1]	0.45 [0.33, 0.56]	0.63 [0.45, 0.8]	3.25 [2.66, 3.84]	2.52 [1.34, 3.71]	4.35 [3.14, 5.56]	1.83 [0.83, 2.83]	0.57 [0.34, 0.8]	0.14 [-0.81, 1.09]
