# Supplementary material for: Heritable Variation in Pea for Resistance Against a Root Rot Complex and Its Characterization by Amplicon Sequencing
Source: Front Plant Sci. 2020 Nov 3;11:542153. doi: 10.3389/fpls.2020.542153 (PMC7669989; doi:10.3389/fpls.2020.542153)
Supplement: Supplementary file 1 [file Data_Sheet_1.ZIP › Final_FPSci_submitted_Supinfos_Rev3/ScreenPaper_SUPTab4_NGS.xlsx]

## Sheet: Sequencing summary
Processing Step				Read Merging Efficency		File	Sample	Raw	Merged	Primer	Clean	MeanLength
B1	Read trimming (usearch v10.0.240_i86linux64)			A1: N = 4176 / 17498 (23.00%)		A1	NTC1	17498	4176	26	26	221.63
	trim R1	50		B1: N = 133317 / 150825 (88.00%)		B1	BS1_01	150825	133317	59910	59244	255.618
	trim R2	50		C1: N = 219923 / 237996 (92.00%)		C1	BS1_02	237996	219923	112914	112020	259.677
B2	Merging (FLASH v1.2.11)			D1: N = 229307 / 247277 (92.00%)		D1	BS1_03	247277	229307	144633	144394	238.408
	min overlap	15		E1: N = 194057 / 204711 (94.00%)		E1	BS1_04	204711	194057	110588	110239	232.085
	max overlap	300		F1: N = 124660 / 134455 (92.00%)		F1	BS1_06	134455	124660	57261	56991	245.641
	max mismatch desity	0.15		G1: N = 98234 / 111041 (88.00%)		G1	BH1_01	111041	98234	37469	37207	257.747
C	Primer trimming (cutadapt 1.12)			H1: N = 160346 / 170965 (93.00%)		H1	BH1_02	170965	160346	72676	72266	249.851
	error rate	0.01		A2: N = 61325 / 68425 (89.00%)		A2	RS1_01	68425	61325	37432	37253	260.914
D	Quality filter (PRINSEQ-lite 0.20.4)			B2: N = 79433 / 92654 (85.00%)		B2	RS1_02	92654	79433	33068	32834	271.711
	Lower size range	170		C2: N = 43867 / 52906 (82.00%)		C2	RS1_03	52906	43867	26493	26119	336.256
	Upper size range	450		D2: N = 127354 / 136826 (93.00%)		D2	RS1_04	136826	127354	70301	69804	278.327
	Lower GC range	30		E2: N = 92904 / 104899 (88.00%)		E2	RS1_05	104899	92904	38013	37860	254.725
	Upper GC range	70		F2: N = 108411 / 118613 (91.00%)		F2	RS1_06	118613	108411	55622	55416	254.178
	min mean quality	20		G2: N = 65874 / 75746 (86.00%)		G2	RS1_07	75746	65874	22021	21782	305.677
	min ambiguous nucleodites	0		H2: N = 66047 / 75993 (86.00%)		H2	RS1_08	75993	66047	20787	20444	336.552
	low complexity method	dust		A3: N = 176990 / 192013 (92.00%)		A3	R1_01	192013	176990	92216	91998	239.037
E	low complexity threshold	30		B3: N = 196629 / 204085 (96.00%)		B3	R1_02	204085	196629	70435	70386	230.018
	Clustering (UPARSE) /ASV (UNOISE) (usearch v10.0.240_i86linux64)			C3: N = 165017 / 179212 (92.00%)		C3	R1_03	179212	165017	77598	77406	243.355
	OTU clustering 97%	1886		D3: N = 131768 / 138968 (94.00%)		D3	R1_04	138968	131768	59960	59918	244.323
	ZOTU	1727		E3: N = 108969 / 116120 (93.00%)		E3	R1_05	116120	108969	50887	50849	223.894
	ZOTU + 99% clustering	1378		F3: N = 115932 / 124482 (93.00%)		F3	R1_06	124482	115932	42434	42367	224.226
	ZOTU + 98% clustering	1245		G3: N = 126701 / 140818 (89.00%)		G3	R1_07	140818	126701	47607	47485	261.734
F	ZOTU + 97% clustering	1171		H3: N = 148846 / 161201 (92.00%)		H3	R1_08	161201	148846	59089	58907	246.304
	Taxonomic prediction (usearch (Sintax) v10.0.240_i86linux64)			A4: N = 137930 / 158016 (87.00%)		A4	R1_09	158016	137930	54453	54257	235.608
	tax confidence threshold	0.7		B4: N = 125486 / 136001 (92.00%)		B4	R1_10	136001	125486	45612	45500	244.314
	reference	UNITE		C4: N = 52267 / 57815 (90.00%)		C4	R1_11	57815	52267	12628	12582	252.197
				D4: N = 119140 / 124248 (95.00%)		D4	R1_12	124248	119140	65532	65420	280.037
				E4: N = 42747 / 45073 (94.00%)		E4	R1_13	45073	42747	25115	25097	265.145
				F4: N = 126463 / 131815 (95.00%)		F4	R1_14	131815	126463	50636	50400	238.95
				G4: N = 129318 / 144203 (89.00%)		G4	R1_15	144203	129318	71834	71695	239.332
				H4: N = 155227 / 167094 (92.00%)		H4	R1_16	167094	155227	62575	62465	234.843
				Primer Info
				Primer F: CTTGGTCATTTAGAGGAAGTAA
				Primer R: GCTGCGTTCTTCATCGATGC
				Annotation Reference
				UNITE_UTAX_V7.2_10.10.2017

## Sheet: Rel. abundance
		Rel. abundance [‰]
ID	bulk	rhizo-sphere	root
ZOTU4	1.79462	9.06247	241.617
ZOTU10	8.9694	14.2183	95.2533
ZOTU3	0.099342	0.658635	60.602
ZOTU5	0.315717	2.18941	48.6167
ZOTU11	0.731784	7.07354	33.4613
ZOTU396	1.23418	2.89333	27.6872
ZOTU31	0.00351115	1.29393	9.80928
ZOTU34	0.717224	1.54813	8.38614
ZOTU19	8.90785	4.44996	7.20998
ZOTU25	2.73787	4.25298	6.84175
ZOTU38	0.798917	0.219306	6.46096
ZOTU111	0	0.80625	5.86856
ZOTU29	1.86515	0.323118	5.80668
ZOTU46	0.983307	1.10759	5.24498
ZOTU7	1.09085	2.15969	4.95223
ZOTU13	0.00595437	0.515468	3.96246
ZOTU20	2.03249	1.81	3.54156
ZOTU114	1.0992	0.37351	3.37071
ZOTU1671	8.54962	6.18358	3.18835
ZOTU100	0.0147205	2.21293	3.12686
ZOTU230	0.0194099	0.69031	3.07771
ZOTU56	0	0.830096	3.06634
ZOTU16	0.354756	43.1742	2.96808
ZOTU75	0.222167	0.184605	2.79546
ZOTU522	5.84722	17.3327	2.53836
ZOTU28	0	0.971016	2.3825
ZOTU78	0	0.298837	2.04611
ZOTU1230	2.67529	0.599631	1.329
ZOTU37	0.146457	3.14848	1.28814
ZOTU1715	0	0.0370205	1.21112
ZOTU353	0.78426	0.495423	0.999818
ZOTU355	0.176356	0.133685	0.975917
ZOTU90	0.0815868	0.0832842	0.912636
ZOTU40	0.584539	0.511323	0.869169
ZOTU121	0.183322	0.232833	0.785436
ZOTU220	0.262017	0.321258	0.767994
ZOTU58	0.122039	2.01999	0.728977
ZOTU185	0.0175556	0.303196	0.67823
ZOTU122	0.0675988	0.0146098	0.667989
ZOTU201	0	0.0694552	0.640485
ZOTU155	1.06584	0.104635	0.625943
ZOTU253	10.0749	1.40539	0.610036
ZOTU128	2.32586	1.30959	0.583168
ZOTU489	0.199762	0.00662245	0.546621
ZOTU178	0.0859807	0.0832903	0.534562
ZOTU470	0.232788	0.00863051	0.522385
ZOTU223	0.995132	1.1767	0.521119
ZOTU132	0.00299044	0.0312871	0.519234
ZOTU92	1.67858	1.54403	0.504222
ZOTU205	0.151424	0.232797	0.487835
ZOTU831	0.0676448	0.956986	0.456977
ZOTU165	0.279016	0.150424	0.451803
ZOTU175	0	0.732829	0.399718
ZOTU36	46.8087	48.0947	0.3952
ZOTU213	0	0.202302	0.390692
ZOTU2	112.629	68.69	0.387709
ZOTU141	0.011022	0.262767	0.369952
ZOTU481	0.0475334	0.16574	0.366221
ZOTU80	1.52448	2.21231	0.356681
ZOTU785	0.00698582	0.314988	0.354102
ZOTU324	0.484092	0.4753	0.352937
ZOTU257	0	0.403696	0.349956
ZOTU189	3.89443	2.25147	0.349947
ZOTU646	0.0660562	0	0.345315
ZOTU330	51.5552	26.6788	0.342344
ZOTU235	0.194474	0.0129533	0.336306
ZOTU191	0.050748	0.381141	0.329848
ZOTU1158	0.0207359	0.0290935	0.298751
ZOTU287	0.0777617	0.071559	0.289456
ZOTU1041	0	0.240293	0.267312
ZOTU229	0.0603091	0.0149494	0.260543
ZOTU214	0.32952	0.254613	0.239122
ZOTU228	0.0374823	0.0340582	0.237949
ZOTU187	0	0.923306	0.221007
ZOTU626	0	0	0.220442
ZOTU255	0	0.0367847	0.21332
ZOTU383	0.0213082	0	0.209783
ZOTU408	0.16984	0.105936	0.193005
ZOTU17	17.4344	10.2306	0.190316
ZOTU625	0.0138292	0	0.183912
ZOTU687	0.0403314	0.565704	0.174971
ZOTU1192	0	0	0.172897
ZOTU136	1.9306	1.17173	0.163396
ZOTU263	0.0108225	0.0927364	0.159131
ZOTU699	0	0.0128287	0.155411
ZOTU780	0.0522374	0.046564	0.153057
ZOTU347	0.0104249	0.215062	0.152826
ZOTU892	0.0161059	0.0277214	0.151616
ZOTU666	0.134639	0.261398	0.144095
ZOTU264	1.75006	0.852859	0.143728
ZOTU765	0.339777	0.45176	0.139814
ZOTU1183	0.107322	0.34321	0.1373
ZOTU43	33.6428	10.9306	0.136088
ZOTU492	0.249822	0.465899	0.12727
ZOTU621	0	0.077285	0.117507
ZOTU293	0.500917	0.133989	0.116237
ZOTU670	0	0.200969	0.116214
ZOTU1390	0.105058	0.0824086	0.108584
ZOTU196	1.03594	0.0327519	0.107753
ZOTU1038	0	0	0.107146
ZOTU348	0.223322	0.0895939	0.104232
ZOTU179	0.03039	0.272077	0.102385
ZOTU779	0.234653	0.511403	0.0983668
ZOTU222	0.0104249	0.650346	0.0938436
ZOTU607	0	0.00265906	0.0928622
ZOTU302	0.70406	0.111883	0.0897574
ZOTU260	0.0107368	0.451089	0.0855703
ZOTU33	11.0118	5.21788	0.0769682
ZOTU119	0.0175556	1.04246	0.0742937
ZOTU261	0	0.422507	0.0740702
ZOTU438	0	0.0669581	0.066079
ZOTU1236	0.0171996	0.148742	0.0636532
ZOTU553	5.01112	0.90185	0.0595922
ZOTU485	0	0.0783232	0.0593148
ZOTU135	0.96167	0.103333	0.0569328
ZOTU278	0.567612	0.182722	0.0563125
ZOTU246	3.19867	0.89093	0.0526173
ZOTU923	0.10711	0.0424019	0.0524109
ZOTU505	0.00674277	0.0835549	0.0519882
ZOTU622	0	0.145705	0.0519369
ZOTU838	0.0171996	0.125597	0.0499389
ZOTU360	0.321889	0.120254	0.0489457
ZOTU1052	0	0.187123	0.0485753
ZOTU373	0.286213	0.0987448	0.0460948
ZOTU60	4.25053	3.24552	0.0431289
ZOTU8	53.3594	51.0192	0.0430566
ZOTU1013	0.0622243	0.24188	0.042717
ZOTU47	4.22054	9.19376	0.0401923
ZOTU1359	0	0.316519	0.0339064
ZOTU529	0.10959	0.287179	0.0339064
ZOTU483	0.133437	0.0205881	0.0334743
ZOTU890	0.432666	0.0950453	0.032693
ZOTU233	1.5829	1.14471	0.031591
ZOTU32	3.09005	0.036099	0.0278843
ZOTU39	15.053	9.81037	0.027457
ZOTU1201	0.0854068	0.0673145	0.0259063
ZOTU1157	0.0292573	0.092773	0.0249216
ZOTU662	0.118162	0	0.024844
ZOTU924	0.285008	0.0434927	0.0239108
ZOTU1064	0.243564	0.00517883	0.0238254
ZOTU216	0.0853279	0.443089	0.0232461
ZOTU174	3.12797	1.17967	0.0226644
ZOTU115	1.20709	0.0418224	0.0214455
ZOTU70	3.28556	3.31819	0.0212754
ZOTU461	0.0218777	0.186944	0.018979
ZOTU68	3.06	0.803287	0.0178805
ZOTU45	3.71183	3.49849	0.0165386
ZOTU76	1.13063	0.944572	0.0161066
ZOTU1027	0.0454584	0.108278	0.0152801
ZOTU6	6.22698	0.26272	0.0148149
ZOTU796	0	0.203731	0.0148149
ZOTU241	0.337689	0.124573	0.0144142
ZOTU142	0	1.03948	0.0143711
ZOTU99	1.08757	0.426791	0.0143412
ZOTU124	1.47956	0.468772	0.0119985
ZOTU30	11.682	5.28862	0.0116093
ZOTU401	0.128853	0.248399	0.0115264
ZOTU590	0.390543	0.0517201	0.0100669
ZOTU418	0.252072	0.0119477	0.0100669
ZOTU23	15.3607	1.36621	0.00970639
ZOTU1527	0.0924482	0.056872	0.00879361
ZOTU602	0.0264141	0.0747326	0.00744601
ZOTU801	0.0791103	0.056656	0.00744601
ZOTU57	4.32003	2.76449	0.00724777
ZOTU807	0.175093	0.0826521	0.00684504
ZOTU274	0.407285	0.331607	0.00592184
ZOTU48	6.20014	4.05146	0.00584984
ZOTU326	1.15122	1.1708	0.00510976
ZOTU283	1.10857	0.752839	0.00510976
ZOTU301	0.517246	0.0288883	0.00469498
ZOTU188	0.578924	0.417954	0.00430284
ZOTU203	1.12449	0	0.00411188
ZOTU411	0.114101	0.0510246	0.00397495
ZOTU247	0.305074	0.524489	0.00377133
ZOTU98	0.696242	0.0902984	0.00377133
ZOTU225	0.746094	0.0285324	0.00377133
ZOTU210	2.19629	7.79021	0.00346337
ZOTU35	2.81679	3.93728	0.00346337
ZOTU802	2.20109	1.89314	0.00346337
ZOTU465	0.486678	1.25905	0.00346337
ZOTU74	2.68311	1.06381	0.00346337
ZOTU143	0.558212	0.646321	0.00346337
ZOTU44	6.76798	2.78059	0.00207071
ZOTU71	6.09442	0.947952	0.00207071
ZOTU105	2.27634	0.446795	0.00207071
ZOTU304	0.298307	0.100335	0.00100414
ZOTU1667	1.5996	3.93834	0
ZOTU740	2.42374	1.97812	0
ZOTU102	1.27475	1.70721	0
ZOTU87	3.02079	1.39225	0
ZOTU120	1.79313	1.29529	0
ZOTU106	0.988816	1.25549	0
ZOTU93	1.28181	1.11047	0
ZOTU152	0.620745	1.00395	0
ZOTU144	0.833408	0.945528	0
ZOTU101	2.45783	0.851122	0
ZOTU200	0.646752	0.814225	0
ZOTU113	0.48307	0.726368	0
ZOTU1086	0.0111004	0.720732	0
ZOTU127	1.61367	0.715091	0
ZOTU299	0.105321	0.672652	0
ZOTU620	0	0.608398	0
ZOTU219	0.740097	0.591345	0
ZOTU88	1.10721	0.584141	0
ZOTU168	1.18485	0.548066	0
ZOTU308	0.0902768	0.544805	0
ZOTU81	1.60198	0.52691	0
ZOTU138	0.925875	0.494311	0
ZOTU180	0.577641	0.483678	0
ZOTU887	0.267587	0.481871	0
ZOTU145	0.874755	0.47328	0
ZOTU252	0.260522	0.449428	0
ZOTU1622	0.177738	0.423962	0
ZOTU544	0.245687	0.418634	0
ZOTU1418	0.498921	0.416795	0
ZOTU280	0.771424	0.409025	0
ZOTU1125	0.0145181	0.392412	0
ZOTU199	0.879807	0.391435	0
ZOTU89	1.96262	0.391411	0
ZOTU310	0.172064	0.386581	0
ZOTU496	0.138847	0.38449	0
ZOTU190	1.15732	0.381979	0
ZOTU290	0.208286	0.374045	0
ZOTU183	1.07307	0.373848	0
ZOTU244	0.349188	0.360695	0
ZOTU147	0.948355	0.359948	0
ZOTU194	0.389939	0.355189	0
ZOTU211	0.729352	0.347333	0
ZOTU195	1.06638	0.343268	0
ZOTU443	0.423142	0.322076	0
ZOTU282	0.407787	0.299815	0
ZOTU156	1.00367	0.298687	0
ZOTU346	0.135674	0.296716	0
ZOTU342	0.156482	0.286165	0
ZOTU437	0.121179	0.271354	0
ZOTU289	0.760702	0.263125	0
ZOTU786	0.705957	0.259849	0
ZOTU363	0.281206	0.24604	0
ZOTU154	0.378328	0.234797	0
ZOTU269	0.139492	0.230803	0
ZOTU721	1.20686	0.23001	0
ZOTU405	0.180332	0.220109	0
ZOTU589	0.211826	0.215822	0
ZOTU1338	0.128084	0.214155	0
ZOTU412	0.207625	0.21179	0
ZOTU754	0.0432947	0.211732	0
ZOTU371	0.216778	0.211174	0
ZOTU693	0.0367505	0.211082	0
ZOTU267	1.47308	0.207879	0
ZOTU643	0.145054	0.207302	0
ZOTU1346	0.136072	0.204803	0
ZOTU399	0.216301	0.203067	0
ZOTU701	0.074815	0.202689	0
ZOTU508	2.89002	0.199801	0
ZOTU428	0.0218468	0.198879	0
ZOTU826	0.0383192	0.198279	0
ZOTU239	2.67674	0.197196	0
ZOTU338	0.133593	0.19567	0
ZOTU384	0.251229	0.195607	0
ZOTU390	0.153885	0.194442	0
ZOTU1243	0.135368	0.191487	0
ZOTU755	0	0.184773	0
ZOTU162	0.595403	0.177747	0
ZOTU206	0.925573	0.176827	0
ZOTU843	0.219317	0.172986	0
ZOTU1240	0.286104	0.168198	0
ZOTU647	0.380238	0.164379	0
ZOTU642	0.0933736	0.163905	0
ZOTU258	0.420253	0.163243	0
ZOTU1046	1.04639	0.157088	0
ZOTU1262	0.0267571	0.156961	0
ZOTU313	0.992755	0.154486	0
ZOTU1108	0.106498	0.15376	0
ZOTU1445	0.417365	0.153329	0
ZOTU1712	0.0293839	0.152394	0
ZOTU1711	0	0.150483	0
ZOTU320	0.106735	0.15031	0
ZOTU539	0.102942	0.147318	0
ZOTU116	2.59211	0.144985	0
ZOTU322	0.247428	0.143621	0
ZOTU464	0.493644	0.14344	0
ZOTU586	0.127505	0.141639	0
ZOTU434	0.0805766	0.139402	0
ZOTU594	0.565943	0.139227	0
ZOTU265	0.16652	0.137662	0
ZOTU362	0.24311	0.137093	0
ZOTU312	0.196259	0.135478	0
ZOTU1590	0.139163	0.135114	0
ZOTU248	0.45385	0.134499	0
ZOTU519	0.0596279	0.130594	0
ZOTU284	0.478791	0.128393	0
ZOTU1014	0.0118048	0.128201	0
ZOTU679	0.386667	0.125707	0
ZOTU234	0.532561	0.124155	0
ZOTU159	0.679557	0.122272	0
ZOTU395	0.15804	0.120268	0
ZOTU236	0.561481	0.118065	0
ZOTU846	0.140645	0.117666	0
ZOTU916	0.341344	0.112434	0
ZOTU303	0.384846	0.111588	0
ZOTU858	0.041565	0.111471	0
ZOTU744	0.211337	0.11042	0
ZOTU272	0.394504	0.109383	0
ZOTU409	0.253598	0.10663	0
ZOTU1138	0	0.106583	0
ZOTU472	0.216744	0.106016	0
ZOTU243	0.17129	0.10581	0
ZOTU1264	0.0851504	0.105264	0
ZOTU1043	0.23306	0.104837	0
ZOTU545	0.238949	0.102534	0
ZOTU475	0.137743	0.10036	0
ZOTU819	0.0559493	0.100071	0
ZOTU936	0.05035	0.0999174	0
ZOTU458	0.05534	0.0977963	0
ZOTU578	0.0998129	0.0972952	0
ZOTU587	0.112044	0.0957424	0
ZOTU1196	0.152536	0.0957321	0
ZOTU1015	0.0858921	0.0943895	0
ZOTU484	0.110498	0.0936271	0
ZOTU767	0.0861152	0.0930071	0
ZOTU429	0.142988	0.0929945	0
ZOTU1567	0.0813663	0.0913605	0
ZOTU460	0.109734	0.0909917	0
ZOTU569	0.160019	0.0892191	0
ZOTU385	0.119163	0.0845536	0
ZOTU926	0.0649904	0.0793968	0
ZOTU1682	0.111342	0.0778614	0
ZOTU1271	0.0712938	0.0755363	0
ZOTU197	0.623963	0.0730571	0
ZOTU1039	0.122465	0.071608	0
ZOTU686	0.149539	0.0715414	0
ZOTU885	0.963782	0.0697089	0
ZOTU422	0.161125	0.0696252	0
ZOTU616	0.0979085	0.0681874	0
ZOTU480	0.159919	0.0668194	0
ZOTU432	0.19016	0.0649368	0
ZOTU660	0.0541336	0.0631991	0
ZOTU800	0.1142	0.0625539	0
ZOTU999	0.132273	0.0612342	0
ZOTU453	0.15128	0.0570121	0
ZOTU221	0.142337	0.0569558	0
ZOTU516	0.0967148	0.056596	0
ZOTU855	0.072407	0.0564676	0
ZOTU380	0.0371193	0.0536741	0
ZOTU397	0.24436	0.0513139	0
ZOTU837	0.117413	0.0484408	0
ZOTU954	0.0856425	0.0481014	0
ZOTU1434	0.184215	0.047749	0
ZOTU869	0.109529	0.0472226	0
ZOTU746	0.68711	0.04607	0
ZOTU266	0.470075	0.0445744	0
ZOTU1719	0.5725	0.0438367	0
ZOTU1209	0.103467	0.0430305	0
ZOTU1320	0.0405219	0.0426618	0
ZOTU676	0.0619903	0.0416788	0
ZOTU1167	0.496434	0.0410411	0
ZOTU995	0.0732693	0.0402551	0
ZOTU1610	0.107454	0.0400067	0
ZOTU1469	0.223134	0.0389742	0
ZOTU911	0.0434421	0.0366302	0
ZOTU584	0.341283	0.0338697	0
ZOTU1061	0.15787	0.0326145	0
ZOTU350	0.115618	0.0318138	0
ZOTU1316	0.104654	0.0312587	0
ZOTU1051	0.0942171	0.0308129	0
ZOTU1092	0.0835355	0.0304414	0
ZOTU853	0.136038	0.0304414	0
ZOTU476	0.11989	0.0295703	0
ZOTU723	0.231422	0.0285	0
ZOTU1433	0.144824	0.0254765	0
ZOTU1317	0.0552073	0.0241429	0
ZOTU955	0.208409	0.0241213	0
ZOTU1451	0.28712	0.0196839	0
ZOTU1063	0.116535	0.0155376	0
ZOTU972	0.274682	0.00789625	0
ZOTU295	0.687736	0.00520959	0
ZOTU1508	0.173756	0	0
ZOTU680	0.125094	0	0
ZOTU97	2.34117	0	0

## Sheet: OTU Sequences
>ZOTU1
AACGCACATTGCGCCCGCTAGTATTCTGGCGGGCATGCCTGTTCGAGCGTCATTTCAACCCTCAAGCCCCCGGGCTTGGT
GTTGGGGATCGGCGAGCCTCCGCGCCCGCCGTCCCCTAAATCTAGTGGCGGTCTCGCTGTAGCTTCCTCTGCGTAGTAGC
ACACCTCGCACTGGGAAACAGCGCGGCCACGCCGTTAAACACCCAACTTCTGAAAGTTTGACCTCGGATCAGGTAGGAAT
ACCCGCTGAACTTAA
>ZOTU2
AACGCAAGTTGCGCCCGATGCCATTAGGTTGAGGGCACGTCTGCCTGGGTGTCACATATTGAAGCCTCCTGCCAATTTCC
TTTTGACAGGTATTGTGCAGGGTGGATGTTGGCCTCCCGTGAGCTCTCTTTCGTCTCATGGTTGGTTGAAAATTGAGACC
TTGGTAGGGTGTGCCATGATAAATGGTGGTTGTGTGACCCACGAGACCAATCATGTGTTGCTCTATTAAATTTGGGCTCT
TTTACCCATTTGCGTTTCTAAACGCTCGTGATGAGACCTCAGGTCAGGCGGGGCTACCCGCTGAATTTAA
>ZOTU3
AACGCACATTGCGCCCGCCAGTATTCTGGCGGGCATGCCTGTTCGAGCGTCATTTCAACCCTCAAGCACAGCTTGGTGTT
GGGACTCGCGTTAATTCGCGTTCCTCAAATTGATTGGCGGTCACGTCGAGCTTCCATAGCGTAGTAGTAAAACCCTCGTT
ACTGGTAATCGTCGCGGCCACGCCGTTAAACCCCAACTTCTGAATGTTGACCTCGGATCAGGTAGGAATACCCGCTGAAC
TTAA
>ZOTU4
AACGCAAGTTGCGCCCGATGCCATTAGGTTGAGGGCACGTCTGCCTGGGTGTCACATATTGAAGCCTCCTGCCAATTTCC
TTTTGACAGGTATTGTGCAGGGTGGATGTTGGCCTCCCGTGAGCTCTCTTTCGTCTCATGGTTGGTTGAAAATTGAGACC
TTGGTAGGGTGTGCCATGATAAATGGTGGTTGTGTGACCCACGAGACCAATCATGTGTTGCTCTATTGAATTTGGGCTCT
TTTACCCATTTGCGTTTCTAAACGCTCGTGATGAGACCTCAGGTCAGGCGGGGCTACCCGCTGAATTTAA
>ZOTU5
AACGCACATTGCGCCCCTTGGTATTCCGGGGGGCATGCCTGTTCGAGCGTCATTATAACCCTCAAGCCTAGCTTGGTGTT
GGGGCCTGCCTCTGGGCAGCTCCTAAAATCAGTGGCGGTGCCTTCTGGTTCTAAGCGTAGTAACTTCTCTCGCTATAGAG
TCCTGGAGGCGTCCTGCCAGAACCCCTAATTTTCTATGGTTGACCTCGGATCAGGTAGGGATACCCGCTGAACTTAA
>ZOTU6
AACGCACATTGCGCCCGCTAGTATTCTGGCGGGCATGCCTGTCCGAGCGTCATTTCAACCCTCAAGCCCCCGGGCTTGGT
GTTGGGGATCGGCGAGCCTCCGCGCCCGCCGTCCCCTAAATCTAGTGGCGGTCTCGCTGTAGCTTCCTCTGCGTAGTAGC
ACACCTCGCACTGGGAAACAGCGCGGCCACGCCGTTAAACCCCCAACTTCTGAACGTTTGACCTCGGATCAGGTAGGAAT
ACCCGCTGAACTTAA
>ZOTU7
AACGCACATTGCGCCCGCCAGTATTCTGGCGGGCATGCCTGTTCGAGCGTCATTTCAACCATCAAGCCCCCGGCTTGTGT
TGGGGACCTGCGGCTGCCGCAGGCCCTGAAAACCAGTGGCGGGCTCGCTAGTCACTCCGAGCGTAGTAATACATCTCGCT
CAGGGCGTGCTGCGGGTTCCGGCCGTTAAAAAGCCTTATTTACCCAAGGTTGACCTCGGATCAGGTAGGAAGACCCGCTG
AACTTAA
>ZOTU8
AACGCACATTGCGCCCGCCAGTATTCTGGCGGGCATGCCTGTCTGAGCGTCATTTCAACCCTCATGCCCCTAGGGCGTGG
TGTTGGGGATCGGCCAAAGCCCGCGAGGGACGGCCGGCCCCTAAATCTAGTGGCGGACCCGTCGTGGCCTCCTCTGCGAA
GTAGTGATATTCCGCATCGGAGAGCGACGAGCCCCTGCCGTTAAACCCCCAACTTTCCAAGGTTGACCTCAGATCAGGTA
GGAATACCCGCTGAACTTAA
>ZOTU9
AACGCATATTGCGCTCTTTGGTATTCCGAAGAGCATGCTTGTTTGAGTATCAGTAAACACCTCAACCTCTCTTTTTTGAT
AAAAAAAAGGGAGGGTGGACTTGAGCTATCCCAACGACCTTCACCGGTAGGCGGGCGGCTTGAAATGCAGGTGCAGCTGG
ACTTTTATCTGAGCTAAAAGCATATCTATTTAGTCCTCGTCAAACAGGATTATTACTTTTGCTGCAGCTAACATAAAGGA
TAATTGTCCTCTTTGCTGACTGATGCAGGATTTTACGACACTTTATGTGTTGTTCAACTCGATCTCAAATCAAGTAAGAC
TACCCGCTGAACTTAA
>ZOTU10
AACGCACATTGCGCCCCTTGGTATTCCATGGGGCATGCCTGTTCGAGCGTCATTTGTACCTTCAAGCTCTGCTTGGTGTT
GGGTGTTTGTCTCGCCTCTGCGCGTAGACTCGCCTCAAAACAATTGGCAGCCGGCGTATTGATTTCGGAGCGCAGTACAT
CTCGCGCTTTGCATTCAGAACGACGACGTCCAAAAGTACATTTTTACACTCTTGACCTCGGATCAGGTAGGGATACCCGC
TGAACTTAA
>ZOTU11
AACGCACATTGCGCCCCCTGGTATTCCGGGGGGCATGCCTGTCCGAGCGTCATTACAACCCTCAAGCTCAGCTTGGTGTT
GGGCCCCGCCGCCCCGGCGGGCCCTAAAGTCAGTGGCGGTGCCGTCCGGCTCCGAGCGTAGTAATTCTTCTCGCTCTGGA
GGCCCGGTCGCGTGCCCGCCAGCAACCCCCAATTTTTTTCAGGTTGACCTCGGATCAGGTAGGGATACCCGCTGAACTTA
A
>ZOTU12
AACGCACATTGCGCCTCCTGGTATTCCGGGAGGCATGCCTGTTCGAGCGTCATTAAAAACCACTCAAGCTCTTTTGCTTG
GTATTGGAAGATGAGTATGCTTTGTTATACTCACTTTCGAAATTCAAAGGCGTAGAGCCCCACGTGCCACGGCGTAGTAA
GTTTTCTTTCGCTTGGAATGTGAGGTGATATTGCCACAAACCCCCAATTTTTCTAGGTTGACCTCGGATCAGGTAGGGAT
ACCCGCTGAACTTAA
>ZOTU13
AACGCACATTGCGCCTCCTGGTATTCCGGGAGGCATGCCTGTTCGAGCGTCATTATAATCTACTCAAGCTTTTTTGCTTG
GTATTGAGAGATGAGTATGCATATGTGTACTCACTTTCGAAATCCAAAGGCGTAGAGCCCCACGTGCCACGGCGTAGTAA
GTTTTCTTTCGCTTGGAATGTGAGGTGATATTGCCACAAACCCCCAATTTTTCTAGATTGACCTCGAATCAGGTAGGGAT
ACCCGCTGAACTTAA
>ZOTU14
AACGCATATTGCGCTCTTTGGTATTCCGAAGAGCATGCTTGTTTGAGTATCAGTAAACACCTCAAAACTCTTGATCTTTT
TCAAGCGTTTTGGACTTGAGCAAACCCAACGCCTTTTCTTTTAAGATCTGTTGCGGCGGGTTGCTTGAAATGCAGGTGCA
GCTGGACAATCTCCTGAGCTAAAAGCATATTTATTTAGTCCCGTCAAACGGATTATTACTTTTTGCTGCAGCTAACATAA
AGGGAGTTTTGACCATTATGGCTGACTGATGCAGGATTTCACAGAGAAAAGGCCGGCAACGGTTTTGTCTCTGTCAAACT
CGATCTCAAATCAAGTAAGACTACCCGCTGAACTTAA
>ZOTU15
AACGCACATTGCGCCCGCCAGTATTCTGGCGGGCATGCCTGTTCGAGCGTCATTTCAACCCTCAAGCACAGCTTGGTGTT
GGGACTCGCGTTAATTCGCGTTCCCCAAATTGATTGGCGGTCACGTCGAGCTTCCATAGCGTAGTAGTAAAACCCTCGTT
ACTGGTAATCGTCGCGGCCACGCCGTTAAACCCCAACTTCTGAATGTTGACCTCGGATCAGGTAGGAATACCCGCTGAAC
TTAA
>ZOTU16
AACGCACATTGCGCCCCTTGGTATTCCATGGGGCATGCCTGTTCGAGCGTCATTTGTACCTTCAAGCTCTGCTTGGTGTT
GGGTGTTTGTCTCGCCTTTGCGTGTAGACTCGCCTCAAAACAATTGGCAGCCGGCGTATTGATTTCGGAGCGCAGTACAT
CTCGCGCTTTGCACTCATAACGACGACGTCCAAAAGTACATTTTTACACTCTTGACCTCGGATCAGGTAGGGATACCCGC
TGAACTTAA
>ZOTU17
AACGCACCTTGCACCTTATGGTATTCCGTAAGGTATGCCCGTTTGAGTGTCATTTAATCATCAAACTCTACTTCATTTTG
TGTGAAGTCTTAGAGTCTTGGTTTTGAGGGTTTTTTGCGGGCTTTCACGAGTCGGCTCCCTTTAAATTCATTAGCGAGAC
TTCCCTTTGTTTGCCCCGTCTCTGGCGTGATAATTATCTGCGTCAAAGTGCGGTGCTCGTTGGGCTTGCTTCTAACCGTC
TCTTTGCTGAGACAAACCGGTTTAGACCGCATATATGCGCCTTTTCCGATCTATTTTGACCTCAAATCGGGTAGGACTAC
CCGCTGAACTTAA
>ZOTU18
AACGCACATTGCGCCCGCCAGTATTCTGGCGGGCATGCCTGTTCGAGCGTCATTTCAACCATCAAGCCCCCGGCTTGTGT
TGGGGACCTGCGGCTGCCGCAGGCCCTGAAAGACAGTGGCGGTCTCGCTGTAGCACCGAGCGTAGTAACTAAAACCTCGC
TAAGGCTGCTCCGCGGGCTCCGGCCGTAAAACCCCCTTCTAACACAAGGTTGACCTCGGATCAGGTAGGAATACCCGCTG
AACTTAA
>ZOTU19
AACGCATATTGCGCTCTTTGGTATTCCGAAGAGCATGCTTGTTTGAGTATCAGTAAACACCTCAAAGCTTTTGGATTTTT
TAATCGAAAAGCTTTGGACTTGAGCAATCCCAACACCAATCTTTTTGAGATCGGTGGCGGGTTGCTTGAAATGCAGGTGC
AGCTGGACATTCTCCTGAGCTAAAAGCATATTCATTTAGTCCCGTCAAACGGATTATTACTTTTGCTGCAGCTAACATAA
AGGGAGTTTGACCGTATTGGCTGACTGATGCAGGATTTCACAAGGGTCGGCAACGATTCTTGTTAAACTCGATCTCAAAT
CAAGTAAGACTACCCGCTGAACTTAA
>ZOTU20
AACGCACCTTGCGCTCCTTGGTATTCCTTGGAGCATGCCTGTTTGAGTATCATGAAATTCTCAAAGTAAACCTTTTGTTA
ATTCAACTGGTCTTTGCTTTGGATTTGGAGGCCTTTGCAGATGTCACAGTCTGCTCCTCTTAAATAAATTAGCTGGATCT
CAGTATACACTTGGTTCCACTCGGCGTGATAAGTATCACTCGCTGAGGACACTGTTAAAAAGGTGGCCAGGCAATGCAGA
TGAACCGCTTCTAATAGTCCATTGACTTGGACAAATTAAAAATTTATGATCTGATCTCAAATCAGGTAGGACTACCCGCT
GAACTTAA
>ZOTU21
AACGCACATTGCGCCCGCCAGTATTCTGGCGGGCATGCCTGTTCGAGCGTCATTTCAACCATCAAGCCCCAGGCTTGTGT
TGGGGCCCTGCGGCTGCCGCAGGCCCTGAAAAACAGTGGCGGGCTCGCTGTCACACCGAGCGTAGTAATACATCTCGCTT
TGGACGTGCAGCGGGTTCTTGCCGTTAAACACCCCCCTTCTCAAGGTTGACCTCGGATCAGGTAGGAATACCCGCTGAAC
TTAA
>ZOTU22
AACGCACATTGCGCCCATTAGTATTCTAGTGGGCATGCCTGTTCGAGCGTCATTTCAACCCTTAAGCCTAGCTTAGTGTT
GGGAGACTGCCTAATACGCAGCTCCTCAAAACCAGTGGCGGAGTCTGTTCGTGCTCTGAGCGTAGTAATTTTTTATCTCG
CTTCTGCAAGCCGGCCAGACGACAGCCATAAACCGCACCCTCTCGGGGGGCACTTTTTTAATGGTTGACCTCGGATCAGG
TAGGAATACCCGCTGAACTTAA
>ZOTU23
AACGCAACTTGCACTCTGTCTCGGCAGAGTATGCCTGTTTGAGAATCTATAGACTTCTTTACCCGCAAGGGTGAGATTTG
AGCTTTTCACTGTAAGTGAATTGCTTTAAACTGATAGCCTGGTACTATAATGTTTATGGTAAGGTGCCAAAGTGTATGAA
GGGTTCGCCCACGTCCTTTGATGCCAAGCCTAATTGTAGCGCTAGGTCCACTGGGTCATTGTAGTTTACTATAAAGACCC
GCTTAGTTGAACCTTTCGGGGTTTGATTGAAACTTTGGTCTCAAATCAGGTAGGAAGACCCGCTGAACTTAA
>ZOTU24
AACGCACATTGCGCCCCTTGGTATTCCGAGGGGCATGCCTATTCGAGCGTCATTATCACCCCTCAAGCCTAGCTTGGTGT
TGAGACCTGCTGTCAAGGCAGTCTCTAAAATCAGTGGCAGTGCTGTCAGGCTCTAAGCGTAGTAAATTCATCGCTATAGA
CACCTGGTGGCCACTCGCCAGAACCCCCCCATTTTTTAATGATTGACCTCGGATTAGGTAGGGATACCCGCTGAACTTAA
>ZOTU25
AACGCATAATGCACCTCTTGGTTCTCCAAGAGGTATATCTGTTTGAGTATCATTTACATCTATCACTAAGCCGTGGTTTA
GTGGACTTGACAGTTCTTGACCGAACTCGTGACGCCGTGAAGCTTAAAGGTCAAGTCTGTTTAAATTCAATGTGAGAACC
AGTTTCTCATAGTCAATGAGGGATGAAGTTACTTATTGAATCACACTAATTAGTGCTGGTACTCTAAGTTAGCTTTGCTA
AGTCTCTACTTTGGCGATTTGGCCCTAGTTCATTGAAGTTATTGTACTGATTGAACTTTGGCTCTAATTTTGAACGTGAT
CTCAAATCAGATAAGGCTACCCGCTGAACTTAA
>ZOTU26
AACGCACATTGCGCCCGCTGGTATTCCGGCGGGCATGCCTGTTCGAGCGTCATTTCAACCCTCAAGCCCTCGGGTTTGGT
GTTGGGGATCGGCTCTGCCTTCTGGCGGTGCCGCCCCCGAAATACATTGGCGGTCTCGCTGCAGCCTCCATTGCGTAGTA
GCTAACACCTCGCAACTGGAACGCGGCGCGGCCATGCCGTAAAACCCCAACTTCTGAATGTTGACCTCGGATCAGGTAGG
AATACCCGCTGAACTTAA
>ZOTU27
AACGCATATTGCGCTCTTTGGTATTCCGAAGAGCATGCTTGTTTGAGTATCAGTAAACACCTCAAAGCCTTCAATTCAGT
TTGAAAGCTTTGGACTTGAGCAATCCCAACATCAGTCTCGCGACTGACGGAGGGCTGCTTGAAATGCAGGTGCAGCTGGA
CATTCTCCTGAGCTATAAGCATATTTATTTAGTCCCGTCAAACGGATTATTACTTTTGCTGCAGCTAACATAAAGGGAGT
CTGACCGTATTGGCTGACTGATGCAGGATTTCACAAGGGCTGGCAACAGCTTCTTGTAAAACTCGATCTCAAATCAAGTA
AGACTACCCGCTGAACTTAA
>ZOTU28
AACGCACATTGCGCCCGCGAGTATTCTCGCGGGCATGCCTGTTCGAGCGTCATTTCAACCATCAAGCCCCCGGCTTGTGT
TGGGGACCTGCGGCTGCCCGCAGGCCCTGAAATCCAGTGGCGGGCTCGCTGTCGCACCGAGCGTAGTAGCATACTTCTCG
CTCCGGGAGCGCGGCGGGCGCCTGCCGTAAAACCCCCTACATACCAAAGGTTGACCTCGGATCAGGTAGGAATACCCGCT
GAACTTAA
>ZOTU29
AACGCACATTGCGCCCGCCAGTATTCTGGCGGGCATGCCTGTTCGAGCGTCATTTCAACCCTCAAGCTCAGCTTGGTGTT
GGGACTCGCGGTAACCCGCGTTCCCCAAATCGATTGGCGGTCACGTCGAGCTTCCATAGCGTAGTAATAATACACCTCGT
TACTGGTAATCGTCGCGGCCACGCCGTAAAACCCCAACTTCTGAATGTTGACCTCGGATCAGGTAGGAATACCCGCTGAA
CTTAA
>ZOTU30
AACGCACATTGCGCCCGCCAGTATTCTGGCGGGCATGCCTGTTCGAGCGTCATTTCAACCATCAAGCCCCGGGCTTGTGT
TGGGGACCTGCGGCTGCCGCAGGCCCTGAAAGACAGTGGCGGTCTCGCTGTAGCACCGAGCGTAGTAACTAAAACCTCGC
TAAGGCTGCTCCGCGGGCTCCGGCCGTAAAACCCCCTTCTAACACAAGGTTGACCTCGGATCAGGTAGGAATACCCGCTG
AACTTAA
>ZOTU31
AACGCACATTGCGCCCGCCAGTATTCTGGCGGGCATGCCTGTTCGAGCGTCATTACAACCCTCAGGCCCCCGGGCCTGGC
GTTGGGGATCGGCGGAAGCCCCCTGTGGGCACACGCCGTCCCTCAAATACAGTGGCGGTCCCGCCGCAGCTTCCATTGCG
TAGTAGCTAACACCTCGCAACTGGAGAGCGGCGCGGCCATGCCGTAAAACACCCAACTTCTGAATGTTGACCTCGAATCA
GGTAGGAATACCCGCTGAACTTAA
>ZOTU32
AACGCACATGGCGCCTTCCAGTATCCTGGGAGGCATGCCTGTCCGAGCGTCGTTTCAACCCTCGAGCCCCCGTGGCCCGG
CGTTGGGGATCTGCCACGGCAGGCCCCTAAAACCAGTGGCGGACCCGAAGGCCCTCTCCTTTGCGCAGTAGCATCAGCCT
CGCATTGGGATCCCTCGGCGTCCTGCCTCTAAACCCCCCACAAGTCCGCTCCGGCGGCACCAAGGTTGACCTCGGATCAG
GTAGGAATACCCGCTGAACTTAA
>ZOTU33
AACGCACATTGCGCCCTTTGGTATTCCGAAGGGCATGCCTGTTCGAGCGTCATTATCACCCCTCAAGCCCTCGGCTTGGT
GTTGGACGGTTTGGTGGAGGCCCCCTCGGGGGCTCCTGCCCCTCCCAAAGACAATGACGGCGGCCTCGTTGGACCCCCGG
TACACTGAGTTCTTCACGGGACACGTATCGGACACATGGGTTTACGGGACACGGTCTGCCTCCCCTCAGGGAGAATCTTT
CTAAGGTTGACCTCGGATCAGGTAGGGATACCCGCTGAACTTAA
>ZOTU34
AACGCACATTGCGCCCGCCAGTATTCTGGCGGGCATGCCTGTTCGAGCGTCATTTCAACCATCAAGCCCCAGGCTTGTGT
TGGGGGCCTGCAGCTGCTGCAGCCCTCTAAAAGCAGTGGCGGACTCGCTGTCATTCCGAGCGCAGTAGTTACATCTCGCT
CTGGGCGTGGCGGCGGGCACCTGCCGTGAAACATTCTTTCTAAGGTTGACCTCGGATCAGGTAGGAATACCCGCTGAACT
TAA
>ZOTU35
AACGCACATTGCGCCCTTTGGTATTCCGAAGGGCATGCCTGTTCGAGCGTCATTATCACCCCTCAAGCCCTCGGCTTGGT
GTTGGACGGTTTGGTGGAGGCCCCCTCGGGGGTTCCTGCCCCTCCCAAAGACAATGACGGCGGCCTCGTTGGACCCCCGG
TACACTGAGTTCTTCACGGGACACGTATCGGACACATGGGTTTACGGGACACGGTCTGCCTCCCCTCAGGGAGAATCTTT
CTAAGGTTGACCTCGGATCAGGTAGGGATACCCGCTGAACTTAA
>ZOTU36
AACGCACATTGCGCCCGCCAGTATTCTGGCGGGCATGCCTGTTCGAGCGTCATTTCAACCATCAAGCCCCCGGGCTTGCG
TTGGGACCCTGCGGCTGCCGCAGGCCCCGAAAAGCAGTGGCGGGCTCGCAGTCACACCGAGCGCAGTAGCGATATTCGCT
CCGGGCGTCGGCTGCGGGCACTGGCCGTGAAACCCCCCCCTTTCCACAAGGTTGACCTCGGATCAGGTAGGAATACCCGC
TGAACTTAA
>ZOTU37
AACGCATATTGCGCTCTTTGGTATTCCGAAGAGCATGCTTGTTTGAGTATCAGTAAACACCTCAAAGCTTTTGGATTTTT
TTTGAAAGCTTTGGACTTGAGCAATCCCAACGCCAATCTTTTTCAGATCGGCGGCGGGTTGCTTGAAATGCAGGTGCAGC
TGGACTTTCTCCTGAGCTAAAAGCATATTCATTTAGTCCCGTCAAACGGATTATTACTTTTGCTGCAGCTAACATAAAGG
GAGTTTGACCGTATTGGCTGACTGATGCAGGATTTTACAAGGGTCGGCAACGATTCTTGTTAAACTCGATCTCAAATCAA
GTAAGACTACCCGCTGAACTTAA
>ZOTU38
AACGCACATTGCGCCTCCTGGTATTCCGGGAGGCATGCCTGTTCGAGCGTCATTATAATCTACTCAAGCTTTTTTGCTTG
GTATTGAGAGATGAGTATGCATACGTGTACTCACTTTCGAAATCCAAAGGCGTAGAGCCCCACGTGCCACGGCGTAGTAA
GTTTTCTTTCGCTTGGAATGTGAGGTGATATTGCCACAAACCCCCAATTTTTCTAGATTGACCTCGAATCAGGTAGGGAT
ACCCGCTGAACTTAA
>ZOTU39
AACGCACCTTGCACTCTTTGGTATTCCGAAGAGTATGCTTGTTTGAGTATCATTAAATTCTCAAACCACTACTTGGTTTT
ATATCAAGTCAGTGGCTTTGGATGTGGAGGTTGCAGGCTTCTTGTAAAGTCTGCTCTTCTTAAAAGCATTAGTGGTTATT
GATTCCACTTCTTGGTGTGATAATATCTACGCCTTGTAAGAACGGATCTAATGTAGCTGCTCTCAAACCGTCTTTATTGA
CAATTTGAACCATTTGATCTCAAATCAAGTAGGACTACCCGCTGAACTTAA
>ZOTU40
AACGCACCTTGCGCTCCTTGGCATTCCGAGGAGCATGCCTGTTTGAGTGTCGTCAAATTCTCACTACCCGTGCTGTCTGA
TGTGGATGGACAACGTCCAATACACCTTCAAGACAGTGGGGCCTGGATCGGTGGAGGATGCATTGCTGGCAGCTAACCCC
TTTGCTTTGCTTTGCTTCTCTGAAATGGATCGGCGTCACGGCTTCGTTGTCGGTATGATACACATACATGTCTTACCTGC
TTCCTACCTGTGCCAGCCTTGAACACAAACACACTCTCACGATTTGACCTCAAATCAGGCAGGACTACCCGCTGAACTTA
A
>ZOTU41
AACGCACATTGCGCCCGCCAGTATTCTGGCGGGCATGCCTGTTCGAGCGTCATTACAACCCTCAGGCCCCCGGGCCTGGC
GTTGGGGATCGGCGGAGCCCCCCGTGGGCACACGCCGTCCCCCAAATACAGTGGCGGTCCCGCCGCAGCTTCCATCGCGT
AGTAGCTAACACCTCGCGACTGGAGAGCGGCGCGGCCACGCCGTAAAACACCCAACTCTTCTGAAGTTGACCTCGAATCA
GGTAGGAATACCCGCTGAACTTAA
>ZOTU42
AACGCACATTGCGCCCCTTGGTATTCCGAGGGGCATGCCTATTCGAGCGTCATTATCACCCCTCAAGCCTAGCTTGGTGT
TGAGACCTGCTGTCAAGGCAGTCTCTAAAATCAGTGGCAGTGCTGTCAGGCTCTAAGCGTAGTAAATTCATCGCTATAGG
GTCCTGGTGGATACTCGTCAGAACCCCCCCATTTTTTAATGATTGACCTCGGATTAGGTAGGGATACCCGCTGAACTTAA
>ZOTU43
AACGCACATTGCGCCCCTTGGTATTCCGAGGGGCATGCCTGTTCGAGCGTCATTTAAACCAATCTAGCTCTGCTAGGTCT
TGGGCCGCGCCGTCTGGCGGGCCTTAAAACCAGTGGCGGTACTGCCAGGCTTCTAAGCGTAGTAAATCTCTCGCTATAGG
GCCCTGGCGGATGCTGGCCAGCAACCCCCCATTTTTTTCAGGTTGACCTCGGATCAGGTAGGGATACCCGCTGAACTTAA
>ZOTU44
AACGCACATTGCGCCCTCTGGTATTCCGGGGGGCATGCCTGTTCGAGCGTCATTATAACCACTCAAGCTCTCGCTTGGTA
TTGGGGTTCGCGGTCTCGCGGCCCCTAAAATCAGTGGCGGTGCCTGTCGGCTCTACGCGTAGTAATACTCCTCGCGATTG
AGTCCGGTAGGTTTACTTGCCAGCAACCCCTAATTTTTACAGGTTGACCTCGGATCAGGTAGGGATACCCGCTGAACTTA
A
>ZOTU45
AACGCACCTTGCGCTCCTTGGTATTCCGAGGAGCATGCCTGTTTGAGTGTCATTAAATTCTCAACCTCACCAGTTTTGTA
ACGAGACTGTGTAAGGCTTGGATGTGGGGGTTTTTGCAGGCTGCCTCTGTGCGGTCTGCTCCCCTGAAATGCATTAGCGA
GTTCACTAAGCTCCGTCTATTGGTGTGATAATTATCTACGCCGTGGAATGGGTTTAGACTTGCTTCTAACCGTCTGCAAA
GACAATTTTTGACAATTTGACCTCAAATCAGGTAGGACTACCCGCTGAACTTAA
>ZOTU46
AACGCACCTTGCGCTCTTTGGTATTCCGAAGAGCATGCCTGTTTGAGTGTCATGAAAATATCAACCTTGACTTGGGTTTT
GTGCTCTAGTCTTGGCTTGGAATTGGGTGCTTGCCGCTTTTACGAGCGGCTCACCTTAAATGTATTAGCTGGATCTGTCT
TTGAGACTTGGTTTGACTTGGCGTAATAAGTATTTCGCTAAGGACATTCTTCGGAGTGGCCTCGTTTCTAGGACGCTTGT
CCGCTTCCCAATACAAGTTCCACCTCGTGGACATGACTTTTTATTATCTGGCCTCAAATCAGGTAGGACTACCCGCTGAA
CTTAA
>ZOTU47
AACGCACATTGCGCCCGCCAGTATTCTGGCGGGCATGCCTGTCCGAGCGTCATTTCAACCCTCAAGCCCCCGGGCTTGGT
GTTGGAGATCGGCGAGCCCTCCGGGGCGCGCCGTCTCCCAAATATAGTGGCGGTCCCGCTGTAGCTTCCTCTGCGTAGTA
GCACACCTCGCACTGGGAAACAGCGTGGCCACGCCGTGAAACCCCCCACTTCTGAAAGGTTGACCTCGGATCAGGTAGGA
ATACCCGCTGAACTTAA
>ZOTU48
AACGCACCTTGCGCTCTTTGGTATTCCGAAGAGCATGCCTGTTTGAGTGTCATGAAAATATCAACCTTGACTTGGGTTTA
GTGCTCTTGTCTTGGCTTGGATTTGGCTGTTTGCCGCTCGAAAGAGTCGGCTCAGCTTAAAAGTATTAGCTGGATCTGTC
TTTGAGACTTGGTTTGACTTGGCGTAATAAGTTATTTCGCTGAGGACAATCTTCGGATTGGCCGAGTTTCTGGGACGTTT
GTCCGCTTTCTAATACAAGTTCTAGCTTGCTAGACATGACTTTTTTATTATCTGGCCTCAAATCAGGTAGGACTACCCGC
TGAACTTAA
>ZOTU49
AACGCACATTGCGCTTCCTGGTATTCCGGGGAGCATGCCCGTTTCAGAATCATTTAAATCTCACTGCCTGCTGGGCCCCT
ACCCCTGTGGTGGAAACCCGGAAGAAAGTGGATCTGGATATATTGTAACATTTTCTTTGCAATTGTCTAAATATGATTGT
ATGTGCTCCAATAGGAACATCTATTGGCTCTCCAAAGTGCAACAGATACATCTATTTCTCTTTGGTGGGCCTTTTGTCAT
TCCTGTTGTTGGGCGTGTCTACAAGTCTTTGACAGGCGGTGTGCTGGGCAACAGTACGTCGTCTGATAACTTGGTCTGAA
ATCGGGCAAGAAAACCCGCTGAACTTAA
>ZOTU50
AACGCACATTGCGCCCGCCAGTATTCTGGCGGGCATGCCTGTTCGAGCGTCATTTCAACCATCAAGCCCCGGGCTTGTGT
TGGGGACCTGCGGCTGCCGCAGGCCCTGAAAAGCAGTGGCGGGCTCGCTGTCACACCGAGCGTAGTAGCATACATCTCGC
TCTGGGCGTGCTGCGGGTTCCGGCCGTTAAACCACCTTTTAACCCAAGGTTGACCTCGGATCAGGTAGGAAGACCCGCTG
AACTTAA
>ZOTU51
AACGCACCTTGCGCTCCTTGGTATTCCGAGGAGCATGCCTGTTTGAGTGTCATTAAATTCTCAACCTCACCAGTTTTGTA
ACGAGACTGTGTAAGGCTTGGATGTGGGGGTTTTTGCAGGCTGCCTCTGTGCGGTCTGCTCCCCTGAAATGCATTAGCGA
GCTCACTAAGCTCCGTCTATTGGTGTGATAATTATCTACGCCGTGGAATGGGTTTAGACTTGCTTCTAACCGTCTGCAAA
GACAACTTTTGACAATTTGACCTCAAATCAGGTAGGACTACCCGCTGAACTTAA
>ZOTU52
AACGCATATTGCGCTCTTTGGTATTCCGAAGAGCATGCTTGTTTGAGTATCAGTAAACACCTCAAAGCTTTTGATTTATT
TTGAAGGCTTTGGACTTGAGCGATCCCAACACCAATCTTTTAAGATTGGCGGCGGGTTGCTTGAAATGCAGGTGCAGCTG
GACATTCTCCTGAGCTAAAAGCATATTTATTTAGTCCCGTCAAACGGATTATTACTTTTGCTGCAGCTAATGTAAAGGGA
GTTTGGCCGTTTTGGCTGACTGATGCAGGATTTCACAAGGGTCGGCAACGATTCTTGTTAAACTCGATCTCAAATCAAGT
AAGACTACCCGCTGAACTTAA
>ZOTU53
AACGCACATTGCGCCCTTTGGTATTCCGAAGGGCATGCCTGTCTGAGCGTCAATAAATCAATCAAACCTTGGTTTGGTAT
TGGGAGAAGTGGCATTGCCTCTCTCCTCTAAGCTATTGGCGGCGCTATTTCAGCTTGTAAGATGTAGTAAGTAATTTCTC
GTCAAAACAACTGGGTGGTTGCCTGCCAACTGAACGATTTATTTTACAGCTTGACCTCAGATCAGGTAGGGATACCCCCT
GAACTTAA
>ZOTU54
AACGCACCTTGCGCTCTATGGCAATCCGTAGAGCATGCCTGTTTGAGTGCCATGAAATCTCCCACCCCAAGCGGTTTTTA
AATGAAACGGCTTGGCGGAATGGGGTCTGGATGGGTGCCTCTGCCTGCGCTACCTAGCACAGGCTCGCCCGAAATGCATG
AGCGCCTTGAGACACTTTGCATCCGCCTCTCTGTTTGGGAGGAGGCGGCCAAGCAGTGTTTTTCTCCTGGCATGGCATGA
TACGTCATTTGCTATGTCGCCTAAAGGAGGAATGTTTGGTTGTGTCTGCGTGTGCTTCGAACTTGCCTCTGTGGCACATC
CCAATTTCACTTCTGGTCTCAAATCAGGTAGGATCACCCGCTGAACTTAA
>ZOTU55
AACGCACATTGCGCCCCTTGGTATTCCGAGGGGCATGCCTATTCGAGCGTCATTATCACCCCTCAAGCCTAGCTTGGTGT
TGAGGCCTGCTGTCAAGGCAGCCTCTAAAATCAGTGGCAGTGCTGTCAGGCTCTAAGCGTAGTAAATCTAATCGCTATAG
ACACCTGGTGGACACTCGCCAGAACCCCCCCATTTTTTAATGATTGACCTCGGATTAGGTAGGGATACCCGCTGAACTTA
A
>ZOTU56
AACGCACATGGCGCCTTCCAGTATCCTGGGAGGCATGCCTGTCCGAGCGTCGTTTCAACCCTCGAGCCCCCGTGGCCCGG
CGTTGGGGATCTGCCCAGGCAGTCCCCGAAAACCAGTGGCGGACCCGTTGGGCCCTTCCTTTGCGTAGTAACATCTGCCT
CGCATCGGGAGCCTGCGGGCTATCCGGCCTCTAAACCCCCCTCAAGCCCGCTCCGGCGGCACCAAGGTTGACCTCGGATC
AGGTAGGAATACCCGCTGAACTTAA
>ZOTU57
AACGCACATTGCGCCCGCTAGTATTCTGGCGGGCATGCCTGTTCGAGCGTCATTTCAACCATCAAGCCCTAGGCTTGTGT
TGGGGTCCTGCGGCTGTCCGCAGCCCCCTAAAAACAGTGGCGGGCTCGCTATATACCGAGTGCAGTAGTTTACTCTTCGC
TCAGGACATGTAGTGGGTTCTTGCCGTAAAACCCCCCATTTTTTAAGGTTGACCTCGGATCAGGTAGGAATACCCGCTGA
ACTTAA
>ZOTU58
AACGCACATTGCGCCCGCCAGTATTCTGGCGGGCATGCCTGTTCGAGCGTCATTTCAACCATCAAGCCCCCGGCTTGCGT
TGGGGCCCTGCGGCTGCCGCAGGCCCTTAAAAACAGTGGCGGGCTCGCTGTCACACCGAGCGTAGTAATACATCTCGCTT
TGGACGTGCGGCGGGTTCTTGCCGTGAAACACCCCCCTTCTCAAGGTTGACCTCGGATCAGGTAGGAATACCCGCTGAAC
TTAA
>ZOTU59
AACGCACATTGCGCCCCCTGGTATTCCGGGGGGCATGCCTGTTCGAGCGTCATTTCACCACTCAAGCCTCGCTTGGTATT
GGGCAACGCGGTCCGCCGCGTGCCTCAAATCGACCGGCTGGGTCTTCTGTCCCCTAAGCGTTGTGGAAACTATTCGCTAA
AGGGTGTTCGGGAGGCTACGCCGTAAAACAACCCCATTTCTAAGGTTGACCTCGGATCAGGTAGGGATACCCGCTGAACT
TAA
>ZOTU60
AACGCACCTTGCACTCCTTGGTATTCCGAGGAGTACGCCTGTTCGAGTGTTATGAAGCTCTCAAAACGCAATTGGCTTAA
AACCTGATTGTTGTTTTGGATTTGAACTTTGCCGTGTTATAACGGCTGGTTTTAAAAGTATTAGCTGGTACTAGAACGAA
TTGGTTCTACTCAACGTGATAATTATCTGATCGTTGAGGACATTCCTTTCACGAGGAATGGCCATAGTAAATTCAATGGA
CTGCTTCTAATCTGGCTTTAATTCTTTATTGGATTAACCACTTTTCAAATCTGACCTCGAATCAGGTGGGACTACCCGCT
GAACTTAA
>ZOTU61
AACGCACATTGCGCCCGCTAGTATTCTGGCGGGCATGCCTGTCCGAGCGTCATTTCAACCATCAAGCCTAGTGCTTGTGT
TGGGGCCCCGCGGCTGCCGCGGGCCCTGAAAACTAGTGGCGGGCTCGAAGTCGAACCGAGTGCAGTAAATTTCTTCGCTT
GGGAAGGTGACGAGTTCCGGCCGTAAAAAGCCCAACTTTATCAAGGTTGACCTCGGATCAGGTAGGATTACCCGCTGAAC
TTAA
>ZOTU62
AACGCACATTGCGCCCTATGGTATTCCGTAGGGCATGCCTGTTCGAGCGTCATTCAAACCTTCAAGCTATGCTTGGTGTT
GGGCGTCTGTCCCGCCTCACGGCGCGGACTCGCCTCAAATCTATTGGCGGCCGGCACGTTGGCTTCGAGCGCAGCAGAAA
CGCGAACTCGACCCCGGCGGATCGGCTCCCAGAAGCTACCCCCATGAATTTGACCTCGGATCAGGTAGGGATACCCGCTG
AACTTAA
>ZOTU63
AACGCATATTGCGCTCTTTGGTATTCCGAAGAGCATGCTTGTTTGAGTATCAGTAAACACCTCAAAGACTTCAATTTGTT
TTGAATGGCTTTGGACTTGAGCAATCCCAACACCAGTCTTTACGACCGGTGGAGGGTTGCTTGAAATGCAGGTGCAGCTG
GACATTCTCCTGAGCTAAAAGCATATTTATTTAGTCCCGTCAAACGGATTATTACTTTTGCTGCAGCTAACATAAAGGGA
GTTTGACCGTATTGGCTGACTGATGCAGGATTTCACAAGGGTCGGCAACGATTCTTGTAAAACTCGATCTCAAATCAAGT
AAGACTACCCGCTGAACTTAA
>ZOTU64
AACGCAACTTGCACTCTGTCTCGGCAGAGTATGCCTGTTTGAGAATCTATAGACTTCTTTACCCGCAAGGGTGAGATTTG
AGCTTTTCACTGTAAGTGAATTGCTTTAAACTGATAGCCTGGTACTATAATGTTTAATGGAAGGTGCCAAAGTGTATGAA
GGGTTCGCCCACGTCCTTTGATGCCAAGCCTAATTGTAGCGCTAGGTCCACTGGGTCATTGTAGTTTACTATAAAGACCC
GCTTAGTTGAACCTTTCGGGGTTTGATTGAAACTTTGGTCTCAAATCAGGTAGGAAGACCCGCTGAACTTAA
>ZOTU65
AACGCACATTGCGCCCGCCAGTATTCTGGCGGGCATGCCTGTTCGAGCGTCATTTCAACCCTCAAGCCCCCGGGCTTGGT
GTTGGGGATCGGCACAAGGCGCTGGCACCCTCGGGAGCCCGCGCCCGCCGTCCCCCAAATCCAGTGGCGGTCACGCCGTG
TGTACCTCAGCGTAGTAGCAACACCTCGCTCCGGAACCCTTCTGTGAACCACGCCGTAAAACCCCCGACTTTTTTCTGGT
TGACCTCGAATCAGGTAGGACTACCCGCTGAACTTAA
>ZOTU66
AACGCACATTGCGCCCATTAGTATTCTAGTGGGCATGCCTGTTCGAGCGTCATTAATTCCACTTAAGCCTCGCTTAGTGT
TGGGAGACTGCTTTAGCGGAGCTACCCTGTAGCTACCCTGCAGCTCCTCAAAGACAGCGGCGGAGTTGTGATATCCTCTG
AGCTTAGTAATTTATTCTAGCTTTCGAGTGTACCACTTCCCCTGCCGTTAAACCACCAAATTTTAATGGTTGACCTCGGA
TCAGGTAGGAATACCCGCTGAACTTAA
>ZOTU67
AACGCACATTGCGCCCGCCAGTATTCTGGCGGGCATGCCTGTTCGAGCGTCATTTCAACCCTCAAGCCCCCGGGCTTGGT
GTTGGGGCTCGGCCCGTCCCTAGCGGCGCGCCGTCCCCGAAATCTAGTGGCGGTCACGCTGTACTCCTCTGCGTAGTAAT
CTAACCTCGCAACGGGACAAAGCGCGGCCACGCCGTTAAACCCCCAACTTCTGAAGGTTGACCTCGGATCAGGTAGGAAT
ACCCGCTGAACTTAA
>ZOTU68
AACGCACCTTGCGCTCTTTGGTATTCCGAAGAGCATGCCTGTTTGAGTGTCATGAATCTCTCAAATGCAATAATTTTTAT
TAATTGTTGTGTTTGGACTTGGAAGTCTGTCGGCGCAAGTCGACTCTTCTTAAATGTATTAGCTGGGGTTTATATAGTTG
GATCCTTGGTGTGATAATTATCTACGCCTTGAAGTCCCTGTAGACTCTGCTTCAAATCGTCTCCTAGAGACAATATTTGA
ATCATCTGACCTCAAATCAGGTAGGACTACCCGCTGAACTTAA
>ZOTU69
AACGCATAATGCACCTCTTGGTTCTCCAAGAGGTATATCTGTTTGAGTATCATTTACATCTATCACTAAGCCGTGGTTTA
GTGGACTTGACAGTTCTTGACCGAACTCGTGACGCCGTGAAGCTTAAAGGTCAAGTCTGTTTAAATTCAATGTGAGAACC
AGTTTCTCATAGTCAATGAGGGATGAAGTTACTTATTGAATCACACTAATTAGTGCTGGTACTCTAAGTTAGCTTTGTTA
AGTCTCTACTTTGGCGATTTGGCCCTAGTTCATTGAAGTTATTGTACTGATTGAACTTTGGCTCTAATTTTGAACGTGAT
CTCAAATCAGATAAGGCTACCCGCTGAACTTAA
>ZOTU70
AACGCACATTGCGCCCGCCAGTATTCTGGCGGGCATGCCTGTTCGAGCGTCATTACAACCCTCAGGCCCCCGGGCCTGGC
GTTGGGGATCGGCAGAAGCCCCCTGTGGGCACACGCCGTCCCTCAAATACAGTGGCGGTCCCGCCGCAGCTTCCATTGCG
TAGTAGCTAACACCTCGCAACTGGAGAGCGGCGCGGCCATGCCGTAAAACACCCAACTTCTGAATGTTGACCTCGAATCA
GGTAGGAATACCCGCTGAACTTAA
>ZOTU71
AACGCACATTGCGCCCGCCAGTATTCTGGCGGGCATGCCTGTTCGAGCGTCATTTCAACCATCAAGCCCTGCTTGTGTTG
GGGTCCTGCGGCTGCCCGCAGGCCCTGAAAACCAGTGGCGGGCTCGCTAGTCACACCGAGCGCAGTAGCACATCTCGCTT
TGGTCGTGCGGCGGGTTCTTGCCGTAAAACACCCCCCTTTTATCAAGGTTGACCTCGGATCAGGTAGGAATACCCGCTGA
ACTTAA
>ZOTU72
AACGCATATTGCGCTCTCTGGCATTCCGGAGAGCATGCCTGTTTGAGTATTGGCCTAAATGAGAGTCTTCCTTTAAAGAT
ATAAAAAAGAACGTTAAGAACCCTCAGTTGAGACTTCTCGACAATTCATTGCCGAGTGTTTTAAAATGCAATAGTACCGC
CACGTTTGCGAACTTGGAGTAATATGTGAGCCTGAAAAGGTGACCTCTATTCTCCTCGGACCACGTAGACCTGTTAAGCG
GGAAGTTTTTGAATGCCGAATTATGGGAGACGGTGTTCAATTGTTCGAGTAAACGACGAACGAAATAAACTCAATCTCAA
ATCAGGTAGGATTACCCGCTGAACTTAA
>ZOTU73
AACGCACATTGCGCCCTTCGGTTATTCCTTAGGGCATGCCTGTTCGAGCGTCATTTCAACCTTCAAGCTCAGCTTGGTGT
TGGGTGTTTGTCCCGCCCCCCGCGCGTGGACTCGCCTCAAATTGATTGGCAGCCGCATCCCCCCGCCGCGAGCGCAGCAC
AGTCGCGCTTACGACGTGGGTGGGTCGGCGATCCAGAAGCCTATTTCAACGTCTTGACCTCGGATCAGGTAGGGATACCC
GCTGAACTTAA
>ZOTU74
AACGCACATTGCGCCCCTTGGTATTCCGAGGGGCATGCCTATTCGAGCGTCATTATCACCCCTCAAGCCTAGCTTGGTGT
TGAGACCTGCTGTCAAGGCAGTCTCTAAAATCAGTGGCAGTGCTGTCAGGCTCTAAGCGTAGTAAATTCATCGCTATAGA
CACCTGGTGGACACTCGCCAGAACCCCCCCATTTTTTAATGATTGACCTCGGATTAGGTAGGGATACCCGCTGAACTTAA
>ZOTU75
AACGCACATTGCGCCCGCCAGTATTCTGGCGGGCATGCCTGTCCGAGCGTCATTTCAACCATCAAGCCTAGTGCTTGTGT
TGGGGCCCCGCGGCTGCCGCGGGCCCTGAAAACCAGTGGCGGGCTCGAAGTCGAACCGAGTGCAGTAAATTTCTTCGCTT
GGGAAGGTGACGAGTTCCGGCCGTAAAAAGCCCAACTTTATCAAGGTTGACCTCGGATCAGGTAGGACTACCCGCTGAAC
TTAA
>ZOTU76
AACGCACATTGCGCCCGCCAGTATTCTGGCGGGCATGCCTGTTCGAGCGTCATTTCAACCCTCAAGCCCTCGGGTTTGGT
GTTGGGGATCGGCGAGCCCTTGCGGCAAGCCGGCCCCGAAATCTAGTGGCGGTCTCGCTGCAGCCTCCATTGCGTAGTAG
TAAAACCCTCGCAACTGGAACGCGGCGCGGCCAAGCCGTTAAACCCCCAACTTCTGAATGTTGACCTCGGATCAGGTAGG
AATACCCGCTGAACTTAA
>ZOTU77
AACGCATATTGCGCTCTTTGGTATTCCGAAGAGCATGCTTGTTTGAGTATCAGTAAACACCTCAAAGCTTTTGATTTTTT
TTTGAAAGCTTTGGACTTGAGCAATCCCAACACCAGTCTTTTTTAGATCGGAGGCGGGTTGCTTGAAATGCAGGTGCAGC
TGGACATTCTCCTGAGCTAAAAGCATATTCATTTAGTCCCGTCAAACGGATTATTACTTTTGCTGCAGCTAACATAAAGG
GAGTTTGACCGTATTGGCTGACTGATGCAGGATTTCACAGGGGTCGGCAACGACGCTTGTTAAACTCGATCTCAAATCAA
GTAAGACTACCCGCTGAACTTAA
>ZOTU78
AACGCACATTGCGCCCGCCAGTATTCTGGCGGGCATGCCTGTTCGAGCGTCATTTCAACCATCAAGCCCCAGGCTTGTGT
TGGGGACCTGCGGCTGCCGCAGGCCCTGAAAAGCAGTGGCGGGCTCGCTGTCACACCGAGCGTAGTAGCATACATCTCGC
TCTGGGCGTGCTGCGGGTTCCGGCCGTTAAACCACCTTTTAACCCAAGGTTGACCTCGGATCAGGTAGGAAGACCCGCTG
AACTTAA
>ZOTU79
AACGCATATTGCGCTCTTTGGTATTCCGAAGAGCATGCTTGTTTGAGTATCAGTAAACACCTCAAAGACTTCAATTTGTT
TTGAATGGCTTTGGACTTGAGCAATCCCAACACCAGTCTTTACGATCGGTGGAGGGTTGCTTGAAATGCAGGTGCAGCTG
GACATTCTCCTGAGCTAAAAGCATATTTATTTAGTCCCGTCAAACGGATTATTACTTTTGCTGCAGCTAACATAAAGGGA
GTTTGACCGTATTGGCTGACTGATGCAGGATTTCACAAGGGTCGGCAACGATTCTTGTAAAACTCGATCTCAAATCAAGT
AAGACTACCCGCTGAACTTAA
>ZOTU80
AACGCACATTGCGCCTTCTGGTAATCCGGGAGGCATGCCTGTCTGAGCGTCATTACATCATTCAATTTACTGTCTTTTGA
TATGTAAGCTGGTTGTGGGTGCTTGACTGCAGTTGTAGTCTCGCCTGTAATGTATTGACTGTACTTTTGCGGCCTTAGTT
GTAGCAATAAAAGTTGACGACTTAAAGGTTTGCATTTGTGAGTCTTGTTTACTTGGTTCTAGCTTCTAGACCATATAAGT
TTGACCTCAGATCAGGTAGGAATACCCGCTGAACTTAA
>ZOTU81
AACGCATATTGCGCTCTCCGGCATTCCGGAGAGCATGCCTGTTTGAGTATTGGCCTAAATGAGAGTCTTCCTTTAAAGAC
ATAAAAAAGAACGTTAAGAACCCTCAGTTGAGACTTCTCGACAATTCATTGCCGAGTGTTTTAAAATGCAATAGTACCGC
CACGTTTGCGAACTTGGAGTAATATGTGAGCCTGAAAAGGTGACCTCTATTCTCCTCGGACCACGTAGACCTGTTAAGCG
GGAAGTTTTTGAATGCCGAATTATGGGAGACGGTGTTCAATTGTTCGAGTAACGACGAACGAAATAAACTCAATCTCAAA
TCAGGTAGGATTACCCGCTGAACTTAA
>ZOTU82
AACGCACATTGCGCCCGCTGGTATTCCGGCGGGCATGCCTGTTCGAGCGTCATTTCAACCCTCAAGCCCCCGGGTTTGGT
GTTGGGGATCGGCTCTGCCTTCTGGCGGTGCCGCCCCCGAAATACATTGGCGGTCTCGCTGCAGCCTCCATTGCGTAGTA
GCTAACACCTCGCAACTGGAACGCGGCGCGGCCATGCCGTAAAACCCCAACTTCTGAATGTTGACCTCGGATCAGGTAGG
AATACCCGCTGAACTTAA
>ZOTU83
AACGCATATTGCGGTCGAGGCTTCGGCCAAGACCATGTCTGCCTCAGCGTCGGTGTGAACCCTCACTCCCCCTCACGGGT
GGAGTGGACCTGGCCTCCTCAGCACTTGTGGCTGGGCTGGCTGAAATTCGGAGGCTCCCGCTCGGGCTTGTATGGCAGCA
GCAAGGTAGGTAGTTTACTACTCCGGCTGATGCTTTGGGCACGTGGCATGAGCCCGCAGGAAATTCTCACCTTTTCGACC
TGAGATCAGGCAAGGCTACCCGCTGAACTTAA
>ZOTU84
AACGCACATTGCGCCCGCTGGTATTCCGGCGGGCATGCCTGTTCGAGCGTCATTTCAACCCTCAAGCCCCCGGGTTTGGT
GTTGGGGATCGGCTCTGCCTTCTGGCGGCGCCGCCCCCGAAATACATTGGCGGTCTCGCTGCAGCCTCCATTGCGTAGTA
GCTAACACCTCGCAACTGGAACGCGGCGCGGCCATGCCGTAAAACCCCAACTTCTGAATGTTGACCTCGGATCAGGTAGG
AATACCCGCTGAACTTAA
>ZOTU85
AACGCACATTGCGCCCTTTGGTATTCCATAGGGCATGCCTGTTCGAGCGTCGTCTCAAACCTTCAAGCCTAGCTTGGTGT
TGGGTGACTGTCCCGCATTGCCGCGCGGACTCGCCTCAAAGTCATTGGCAGCAGACTTGGTAGCTAATTGCGCAGCACAT
CGCGCCGGAAGCTCCCTGTCCGCTATCCACGAGCACAGTCTCATCAGTTTGACCTCGGATCAGGTAGGGATACCCGCTGA
ACTTAA
>ZOTU86
AACGCACCTTGCGCTCTTTGGTATTCCGAAGAGCATGCCTGTTTGAGTGTCATGAAAATATCAACCTTGACTTGGGTTTT
GTGCTCTAGTCTTGGCTTGGAATTGGGTGCTTGCCGCTTTTACGAGCGGCTCACCTTAAATGTATTAGCTGGATCTGTCT
TTGAGACTTGGTTTGACTTGGCGTAATAAGTATTTCGCTAAGGACACTCTTCGGAGTGGCCTCGTTTCTAGGACGCTTGT
CCGCTTCCCAATACAAGTTCCACCTCGTGGACATGACTTTTTATTATCTGGCCTCAAATCAGGTAGGACTACCCGCTGAA
CTTAA
>ZOTU87
AACGCACATTGCGCCCTTTGGTATTCCAAAGGGCATGCCTGTTCGAGCGTCATTTGTACCTTCAAGCTTTGCTTGGTGTT
GGGCGTTTTTTGTCTCCCTCTTTCTGGGAGACTCGCCTTAAAACGATTGGCAGCCGGCCTACTGGTTTCGGAGCGCAGCA
CATATTTTGCGCTTTGTATCAGGAGAAAAGGACGGTAATCCATCAAGACTCTACATTTTTAACTTTTGACCTCGGATCAG
GTAGGGATACCCGCTGAACTTAA
>ZOTU88
AACGCACATTGCGCCCGCCAGTATTCTGGCGGGCATGCCTGTTCGAGCGTCATTTCAACCCTCAAGCTCAGCTTGGTGTT
GGGACTCGCGGTAACCCGCGTTCCCCAAATCGATTGGCGGTCACGTCGAGCTTCCATAGCGTAGTAATCATACACCTCGT
TACTGGTAATCGTCGCGGCCACGCCGTAAAACCCCAACTTCTGAATGTTGACCTCGGATCAGGTAGGAATACCCGCTGAA
CTTAA
>ZOTU89
AACGCACCTTGCGCTCCCTGGTATTCCGGGGAGCACGCCTGTTCGAGCGTCATGAAGCTCTCAAACTCATTAGCTTTTTT
GTTGATGAGTTTGGATTTGGACTCTGCTGTGTAACAAACAGCTGGTCCGAAAATTATTAGCGGATCCTAGTGCAGCTTGG
TTCTACTCGACGTGATAATTATCTATCGTTGAGGACATCCTCTTTTATTAGAAGATGGCCAAACTAATCAAAGGATTGCT
TCTAGTCGTCTTCATTGACAATTTATCTATCATCTGACCTCGAATCAGGCGGGACTACCCGCTGAACTTAA
>ZOTU90
AACGCACATTGCGCCCTCTGGTATTCCGGGGGGCATGCCTGTTCGAGCGTCATTATAACCACTCAAGCTCTCGCTTGGTA
TTGGGGTTCGCGGTTTCGCGGCCCCTAAAATCAGTGGCGGTGCCTGTCGGCTCTACGCGTAGTAATACTCCTCGCGATTG
AGTCCGGTAGGTCTACTTGCCAGCAACCCCTAATTTTTTTAAGGTTGACCTCGGATCAGGTAGGGATACCCGCTGAACTT
AA
>ZOTU91
AACGCACCTTGCACTCCTTGGTATTCCGAGGAGTACGCCTGTTCGAGTGTTATGAAGCTCTCAAAACGCAATTGGCTTAA
AACCTGATTGTTGTTTTGGATTTGAACTTTGCCGTGTTACAACGGCTGGTTTTAAAAGCATTAGCTGGTACTAGAACGAA
TTGGTTCTACTCAACGTGATAATTATCTGATCGTTGAGGACATTCCTTTCACGAGGAATGGCCATAGTAAATTCAATGGA
CTGCTTCTAACTTGGCTTTAATTCTTAATTGGATTAACCACTTTTCAAATCTGACCTCGAATCAGGTGGGACTACCCGCT
GAACTTAA
>ZOTU92
AACGCATATTGCGCTCTTTGGTATTCCGAAGAGCATGCTTGTTTGAGTATCAGTAAACACCTCAAAGCCTTCAATTCAGT
TTGAAAGCTTTGGACTTGAGCAATCCCAACATCAGTCTCGCGACTGACGGAGGGCTGCTTGAAATGCAGGTGCAGCTGGA
CATTCTTCTGAGCTATAAGCATATTTATTTAGTCCCGTCAAACGGATTATTACTTTTGCTGCAGCTAACATAAAGGGAGT
CTGACCGTATTGGCTGACTGATGCAGGATTTCACAAGGGCTGGCAACAGCTTCTTGTAAAACTCGATCTCAAATCAAGTA
AGACTACCCGCTGAACTTAA
>ZOTU93
AACGCACATTGCGCCCTATGGTATTCCGTAGGGCATGCCTGTTCGAGCGTCATTCAAACCTTCAAGCTCTGCTTGGTGTT
GGGCGTCTGTCCTGCCTCACGGCGCGGACTCGCCTCAAATCTATTGGCGGCCGGCACGTTGGCTTCGAGCGCAGCAGAAA
CGCGAACTCGGGCCCGACGGATCGGCTCCCAGAAGCTACCCCCATGAATTTGACCTCGGATCAGGTAGGGATACCCGCTG
AACTTAA
>ZOTU94
AACGCACATTGCGCCCCTTGGTATTCCGAGGGGCATGCCTGTTCGAGCGTCATTACAACCCTCAAGCTCAGCTTGGTCTT
GGGCTCCGCCGCCTACTCGGCGGGCCCTAAAATCAGTGGCGGCGCCGCTGTGGCCCTGCGCGTAGTAAACCTCCTCGCTA
CAGGGACCCGGCGAACGCTGGCCAGCAACCCCCAACCCTCCACGTTTGACCTCGGATCAGGTAGGGATACCCGCTGAACT
TAA
>ZOTU95
AACGCACATTGCGCCTCCTGGTATTCCGGGAGGCATGCCTGTTCGAGCGTCATTAAAATCACTCAAGCTTAGGTTTACCT
ATTGCTTGGTCTTGGAGATGGAAGCCAATTTATTGGAATCCTCTTCGAAATTCAATGGCGAAGACCCTTGCTCTCCCAAG
TGTAGTAATAACTTATGTCACTGAAGGAAGCGAGAAATCTTCTGCCGTAACCCCCATATTTTCTATGATTGACCTCGGAT
CAGGTAGGGATACCCGCTGAACTTAA
>ZOTU96
AACGCACATTGCGCCCTTTGGTATTCCTTAGGGCATGCCTGTTCGAGCGTCATTTAAACCCTCAAGCTCCGCTTGGTGTT
GGGTGTCTGTCCTGCCCCCCGGGGCCGGGACTCGCCTTGAAATCATTGGCGGCTAGTACATTGGCTTCGAGCGCAAGCAG
AAACGCGAACCTCGGGTCCCGGTGTATTGGCTCCCATAAGCTACCCCTTCTATTTTGACCTCGGATCAGGTAGGGATACC
CGCTGAACTTAA
>ZOTU97
AACGCACATTGCGCCCTTTGGTATTCCGAAGGGCATGCCTGTCTGAGCGTCAATAAATCAATCAAACCTTGGTTTGGTAT
TGGGAGAAGTGGCATTGCCTCTCTCCTTTAAGCTATTGGCGACGCTATTTCAGCTTGTAAGACGTAGTAAGTAATTTCTC
GTTAAAGCAACTGTATAGATGTCTGCCAACTGAACGATTTATTTTACAGCTTGACCTCAGATCAGGTAGGGATACCCCCT
GAACTTAA
>ZOTU98
AACGCACATTGCGCCCTTTGGTATTCCTTAGGGCATGCCTGTTCGAGCGTCATTTACAACTTCAAGCTCCGCTTGGTGTT
GGGTGTCTGTCCCGCCCCCCGGGGTGCGGACTCGCCTCAAATTCATTGGCGGCCGGTACATTGGCTTCGAGCGCAGCAGA
AACGCGAACTCGAGGACGGTGGATCCGCTCCCAGAAGCCAACCCCATATTTTGACCTCGGATCAGGTAGGGATACCCGCT
GAACTTAA
>ZOTU99
AACGCACCTTGCGCTCCTTGGTATTCCGAGGAGCATGCCTGTTTGAGTGTCATTAAATTCTCAACCTCACCAGTTTTCTG
AACTGTTCTCCGAGGATTGGATGTGGGGGTTTGTGCAGGCTGCCTCAGCGCGGTCTGCTCCCCTGAAATGCATTAGCGAG
TTCGATACTGAGCTCCGTCTATTGGTGTGATAATTATCTACGCCGTGGATCGGGGCTTAGACTCGCTTCTAACCGTCCGC
AAGGACAATACCTTGACAATTTGACCTCAAATCAGGTAGGACTACCCGCTGAACTTAA
>ZOTU100
AACGCATATTGCGCTCTCTGGTATTCCGGAGAGCATGCTTGTTTGAGTATCAGTAAACACCTCAACTCCCTTTTTTTCTT
TTTTGAAATGAGGGAGCTGGACTTGAGTGATCCCAACACTTTTCTTCACTGAAAAGTGGCGGGTCACTTGAAATGCAGGT
GCAGCTGGACTTTTCTCTGAGCTATAAGCATATCTATTTAGTCTGCCTAAAAAACAGATTATTACCTTTGCTGCAGCTAA
CATAAAGGAGATGAGTTCTTGTGCTGACTGATGCAGGATTCACAGAGACAGCTTCGCGGCTGACTTTGTAAACTCGATCT
CAAATCAAGTAAGACTACCCGCTGAACTTAA
>ZOTU101
AACGCAACTTGCGCTCTCTGGTATTCCGGAGAGCATGCCTGTTTGAGTGTCATGAAATCTCAACCATTAGGGTTTCTTAA
TGGCTTGGATTTGGAGGTTGCCATTCTAAATGGCTCCTCTTAAAGGAGTTAGCAAGTTTTACTATTGCTATCTGGCGTAA
TAAGTTTCGCTGGAATGGTATTGTGAAGCGTGCTTCTAATCGTCTTCGGACAATTACTTTGACTCTGGCCTCAAATCAGG
TAGGACTACCCGCTGAACTTAA
>ZOTU102
AACGCACATTGCGCCCTTTGGTATTCCAAAGGGCATGCCTGTTCGAGCGTCATTTGTACCCTCAAGCTTTGCTTGGTGTT
GGGCGTCTTGTCTCTAGCTTTGCTGGAGACTCGCCTTAAAGTAATTGGCAGCCGGCCTACTGGTTTCGGAGCGCAGCACA
AGTCGCACTCTCTATCAGCAAAGGTCTAGCATCCATTAAGCCTTTTTTCAACTTTTGACCTCGGATCAGGTAGGGATACC
CGCTGAACTTAA
>ZOTU103
AACGCACATTGCGCCCGCCAGTATTCTGGCGGGCATGCCTGTTCGAGCGTCATTTCAACCCTCAAGCCCCCGGGCTTGGT
GTTGGAGATCGGCGTGCCCCCCCGGGGCGCGCCGGCTCCCAAATATAGTGGCGGTCTCGCTGTAGCTTCCTCTGCGTAGT
AGCACACCTCGCACTGGAAAACAGCGTGGCCACGCCGTTAAACCCCCCACTTCTGAAAGGTTGACCTCGGATCAGGTAGG
AATACCCGCTGAACTTAA
>ZOTU104
AACGCACATTGCGCCCGCCAGCACTCTGGCGGGCATGCCTGTTCGAGCGTCATTTCAACCATCAAGCCCCAGGCTTGCGT
TGGAGCCCTGCGGCTGCCGCAGCCTCCCAAAAACAGTGGCGGGCTCGCTATCACACCGAGTGCAGTAGATTACTCTTCGC
TCAGGGCGTGTGGCGGGTTCCAGCCGTGAAACCCCCTACTTCTCAAGGTTGACCTCGGATCAGGTAGGAATACCCGCTGA
ACTTAA
>ZOTU105
AACGCACATTGCGCCTCCTGGTATTCCGGGAGGCATGCCTGTTCGAGCGTCATTAAAAACCACTCAAGCTCTTTTGCTTG
GTATTGGGAGAGGAGTGCACTCGTTGCCCTCCCTCCCGAAATTCAATGGCGGAGAAGCCCCATGTGCCCCGGCGTAGTAA
GTTTTCTTTCGCTTGGAACGTGAGGTGATCCTGCCGCAAACCCCCAATTCTTTCCAGGTTGACCTCGGATCAGGTAGGGA
TACCCGCTGAACTTAA
>ZOTU106
AACGCACCTTGCGCTCCTTGGTATTCCGAGGAGCATACCTGTTTGAGTGTCATGAAATTCTCAATCTCCTGAGCTTTTTT
AAGTGAGGGACTGATTGGATTTGGGAGCTTGCTGGCTACCTGTTGGTCAGCTCTCCTTGAATGCATTAGCTTTGACCAAG
GAATGGCACATGGGTGTGATAAAACTATCTGCACTCTGTTGACAAAATGGTTAAGCTCAGAATCTGTCGTCAGACAACCT
TTTCATCATCTGACCTCAAATCAGGTAGGACTACCCGCTGAACTTAA
>ZOTU107
AACGCACCTTGCGCTCCTTGGTATTCCGAGGAGCATACCTGTTTGAGTGTCATGAAATTCTCAATCTCCTGAGCTTTTTA
AGTGAGGGACTGATTGGATTTGGGAGCTTGCTGGCTACCTGTTGGTCAGCTCTCCTTGAATGCATTAGCTTTGACCAAGG
AATGGCACACGGGTGTGATAAAACTATCTGCACTCTGTTGACAAAATGGTTAAGCTCAGAATCTGTCGTCAGACAACCTT
TTCATCATCTGACCTCAAATCAGGTAGGACTACCCGCTGAACTTAA
>ZOTU108
AACGCACATTGCGCCCGCCAGTATTCTGGCGGGCATGCCTGTTCGAGCGTCATTTCAACCATCAAGCCCCCGGCTTGTGT
TGGGGACCTGCGGCTGCCGCAGGCCCTGAAAAGCAGTGGCGGGCTCGCTGTCACACCGAGCGTAGTAGCATACATCTCGC
TCTGGGCGTGCTGCGGGTTCCGGCCGTAAAACCACCTTCATAACCCAAGGTTGACCTCGGATCAGGTAGGAAGACCCGCT
GAACTTAA
>ZOTU109
AACGCACATTGCGCCCGCCAGTATTCTGGCGGGCATGCCTGTTCGAGCGTCATTTCAACCCTCAAGCCCAGCTTGGTGTT
GGGGATCGGCACAGGCGCCCTCGGGCGCCCGCCGTCCCCTAAATCTAGTGGCGGTCCCGCTGCAGCCTCCTCTGCGTAGT
AGTTTTCTCCTCGCAAGGGCAGCTCGGTGGCGACCTCGCCGTAAAACCCCCAACTTCTGAAAGGTTGACCTCGAATCAGG
TAGGAATACCCGCTGAACTTAA
>ZOTU110
AACGCACATTGCGCCCGCCAGTATTCTGGCGGGCATGCCTGTTCGAGCGTCATTTCAACCCTCAAGCCCAGCTTGGTGTT
GGGAGCTGTTTTAGTTAACACTCCCCAAATTGATTGGCGGTCACGTCGAGCTTCCATAGCGTAGTAATTTACACATCGTT
ACTGGTAATCGACGCGGCCACGCCGTTAAACCCCAACTTCTGAATGTTGACCTCGGATCAGGTAGGAATACCCGCTGAAC
TTAA
>ZOTU111
AACGCACATGGCGCCTTCCAGTATCCTGGGAGGCATGCCTGTCCGAGCGTCGTTTCAACCCTCGAGCCCCTGTGGCCCGG
CGTTGGGGATCTGCCACGGCAGGCCCCTAAAACCAGTGGCGGACCCGAAGGGCCCTCTCCTTTGCGCAGTAGCATTCGCC
TCGCATCGGGAGTCCTCGGCGTCCTGCCTCTAAACCCCCCACAAGCCCGCCTCGGCGGCACCAAGGTTGACCTCGGATCA
GGTAGGAATACCCGCTGAACTTAA
>ZOTU112
AACGCACATTGCGCCCCTTGGTATTCCGAGGGGCATGCCTATTCGAGCGTCATTATCACCCCTCAAGCTTCGGCTTGGTG
TTGAGGCCTGCTGTAAAGGCACCCTCTAAAATCAGTGGCAGTGCTGTCAGGCTCTAAGCGTAGTAATTTCATCGCTATAG
GGTCCTGGTGGATACTCGTCAAAACCCCCCCATTTTTTAATGATTGACCTCGGATTAGGTAGGGATACCCGCTGAACTTA
A
>ZOTU113
AACGCACATTGCGCCCGCCAGTATTCTGGCGGGCATGCCTGTTCGAGCGTCATTTCCACCATCAGGCCCCCGGGCCTGTG
TTGGGGACCTGCGGCTGCCCGCAGGCCCCGAAATTCAGTGGCGGTCGCGCCGTAGCAACCGAGCGTAGTAACTAAACTTC
TCGCTCTGGCTCGCTGGGCGCGCTTCCGGCCGTAAAACACCCCCCCTTTACGCAAAGGTTGACCTCGGATCAGGTAGGAA
TACCCGCTGAACTTAA
>ZOTU114
AACGCACATTGCGCCCGCCAGTATTCTGGCGGGCATGCCTGTTCGAGCGTCATTTCAACCATCAAGCCCCAGGCTTGTGT
TGGGGGCCTGCAGCTGCTGCAGCCCCCTAAAAGCAGTGGCGGACTCGCTGTCATTCCGAGCGCAGTAGTTACATCTCGCT
CTGGGCGTGGCGGCGGGCACCTGCCGTGAAACATTCTTTCTAAGGTTGACCTCGGATCAGGTAGGAATACCCGCTGAACT
TAA
>ZOTU115
AACGCACATTGCGCCCGCCAGTACTCTGGCGGGCATGCCTGTTCGAGCGTCATTTCAACCATCAAGCCCTAGGCTTGTGT
TGGGGGCCTGCGGCTGCCGCAGCCCCCTAAAAGCAGTGGCGGGCTCGCTGTCATTCCGAGCGCAGTAGTTACATCTCGCT
CTGGGCGTGGCGGCGTGCACTGGCCGTTAAACACTCTTTCTAAGGTTGACCTCGGATCAGGTAGGAATACCCGCTGAACT
TAA
>ZOTU116
AACGCACATTGCGCCCTCTGGTATTCCGGGGGGCATGCCTGTTCGAGCGTCATTACAACCCTCAAGCTTTGCTTGGTATT
GGACATTGCCAGTTTCTGGCAGGTCTTAAAATCAGTGGCGGTGCCATTTGGCTTCAAGCGTAGTAATTCTTCTCGCTTTG
GAGATCCAGGTGGTTACTTGCCAATAACCCCCAATTTTTTCAGGTTGACCTCGGATCAGGTAGGGATACCCGCTGAACTT
AA
>ZOTU117
AACGCACATTGCGCCCCTTGGTATTCCATGGGGCATGCCTGTTCGAGCGTCATTTGTACCTTCAAGCTATGCTTGGTGTT
GGGTGTTTGTCCTCTCCCCTGCGTTTGGACTCGCCTTAAAGTCATTGGCAGCCTGTATATTGGTTTTGAGCGCAGCACAT
TTTGCGTCTTGCATCTAGTAATACTAGCATCCATCAAGCCCATTATCACTTTTGACCTCGGATCAGGTAGGGATACCCGC
TGAACTTAA
>ZOTU118
AACGCACATTGCGCCCTTCGGTATTCCGTTGGGCATGCCTGTTCGAGCGTCATTTAATCATTCAAGCTCTGCTTGGTGTT
GGGTGTTTGTTCCGCCTCAGCGCGTGGACTCGCCTTAAATTCATTGGCAGCCGGTATGTTGGCTTCGTGCGCAGCACATT
GCGTCGCGATTCTGGCAGGCCTCCTCCCATTAAGCTTCTTTTAAGTTTGACCTCGGATCAGGTAGGGATACCCGCTGAAC
TTAA
>ZOTU119
AACGCATATTGCGCTCTTTGGTATTCCGAAGAGCATGCTTGTTTGAGTATCAGTAAACACCTCAAAGCTTTTGATTTTTT
TTAAAAGTTTTGGACTTGAGCAATCCCAACACCAATCTTTTTCAGATCGGCGGCGGGTTGCTTGAAATGCAGGTGCAGCT
GGACATTCTCCTGAGCTAAAAGCATATTTATTTAGTCCCGTCAAACGGATTATTACTTTTGCTGCAGCTAATATAAAGGG
AGTTTGACCGTATTGGCTGACTGATGCAGGATTTCACAAGGGTCGGCAACGATTCTTGTAAAACTCGATCTCAAATCAAG
TAAGACTACCCGCTGAACTTAA
>ZOTU120
AACGCACATTGCGCCCGCTAGTATTCTGGCGGGCATGCCTGTTCGAGCGTCATTTCAACCATCAAGCCCCAGGCTTGCGT
TGGGTCCCTGCGGCTGCCCGCAGGCCCTGAAATACAGTGGCGGGCTCGCTAGTCACTCCGAGCGCAGTAATACATCTCGC
TCAGGGCGTGCGGCGGGTGCCGGCCGTGAAACAACCCCCTTCTAAAGTTTGACCTCGGATCAGGTAGGAATACCCGCTGA
ACTTAA
>ZOTU121
AACGCACATTGCGCCCGCTAGTATTCTGGCGGGCATGCCTGTTCGAGCGTCATTTCAACCATCAAGCCCCCGGCTTGCGT
TGGAGCCCTGCGGCTGCCGCAGGCTCCCAAATACAGTGGCGGGCTCGTCGTCGTACCGAGTGCAGTAAACATCCTCGCTC
AGGGAACGCGTCGGGTTCTTGCCGTGAAACCCCCCCATATCAAGGTTGACCTCGGATCAGGTAGGAATACCCGCTGAACT
TAA
>ZOTU122
AACGCACATTGCGCCTCCTGGTATTCCGGGAGGCATGCCTGTTCGAGCGTCATTAAAAACCACTCAAGCTCTTTTGCTTG
GTATTGGGAGAGGAGTGCACTCGTTGCCCTCCCTCCCGAAATTCAATGGCGGAAAGCCCCATGTGCCCCGGCGTAGTAAG
TTTTCTTTCGCTTGGAACGTGAGGTGATCCTGCCGCAAACCCCCAATTCTTTCTAGGTTGACCTCGGATCAGGTAGGGAT
ACCCGCTGAACTTAA
>ZOTU123
AACGCACATTGCGCCCGGCAGTAATCTGCCGGGCATGCCTGTCCGAGCGTCATTTCACCCCTCGAGCCGCTTTTAGTGGA
TCGGTGTTGGGGCACTACGGTAAAACGTAGGCCCCGAAATGAAGTGGCGGTCCCGCCGCGGTGCCCCCATGCGTAGTAAC
GTTTAGTCTCGCATCGGGTCCCGGCGGAGGCCTGCCGTCAAGCCTATTTATTCTCAGAATAGTTTGACCTCGGATCAGGT
AGGGTTACCCGCTGAACTTAA
>ZOTU124
AACGCATATTGCGCCCGAGGCCTCTGGCCAAGGGCATGTCTGCCTCAGCGTCGGGTTAATACTCGCCCCCTCTTCTCATT
TATGAGTAGAAAGGGCGGATCTGGCCGTTCCAGCAATCATTAGAGAGCTGGATCAGCCGAAGTACAGAGGCTAACCAAGG
ACCCGTCAAGGGCCGCAACTGGGTGGGCAGCTCACGCTTGCTATATCATCTTGGTTGTTGGTCTGGAGACTTGTTGTTAG
GCCCAAAACAGGAAACCCACTTTATTTTCTCGACCTGAGCTCAGGCAAGAACACCCGCTGAACTTAA
>ZOTU125
AACGCACATTGCGCCCGCCAGTATTCTGGCGGGCATGCCTGTCCGAGCGTCATTTCAACCATCAAGCCCCGTGCTTGTGT
TGGGGACCTGCGTCCGACCGCAGGCCCTGAAAACCAGTGGCGGGCTCGCTGTCCACACCGAGCGTAGTAACTAACCTCGC
TCCGGAGTGGCGCGGGCGCCTGCCGTAAAACCCCCAATTTATCAAGGTTGACCTCGGATCAGGTAGGAATACCCGCTGAA
CTTAA
>ZOTU126
AACGCACATTGCGCCCCTTGGTATTCCATGGGGCATGCCTGTTCGAGCGTCATTTGTACCTTCAAGCTATGCTTGGTGTT
GGGTGTTTGTCCTCTCCCCTGCGTTTGGACTCGCCTTAAAGTCATTGGCAGCCTGTATACTGGTTTTGAGCGCAGCACAT
TTTGCGTCTTGCATCTAGTAATACTAGCATCCATCAAGCCCTTTATCACTTTTGACCTCGGATCAGGTAGGGATACCCGC
TGAACTTAA
>ZOTU127
AACGCAACTTGCGCTCCTTGGTATTCCATGGAGCATGCCTGTTTGAGAGTCACGTAAACCCTCACCCTTACGATGTTACA
ATTGTATTGTGGTGGATTTGGATTGTGCCGTAATTGGCTCATCCTGAAATGCATTAGCTTGTGCTTTTTACAGTGCTCGG
CATGGTGTGATAATTATCTGCGCCGTCGCCTTAGGCCTGTTCTATATGTTCAGCTTCTAATCGTCCCTTGTGGACAACTT
ACTTAACACTTTGGCCTCAAATCAGGTAGGACTACCCGCTGAACTTAA
>ZOTU128
AACGCACATTGCGCCCCTTGGTATTCCATGGGGCATGCCTGTTCGAGCGTCATCTACACCCTCAAGCTCTGCTTGGTGTT
GGGCGTCTGTCCCGCCTTCGCGCGCGGACTCGCCCCAAATTCATTGGCAGCGGTCCTTGCCTCCTCTCGCGCAGCACAAT
TGCGTCTGCGGGGGGGCGTGGCCCGCGTCCACGAAGCAACATTACCGTCTTTGACCTCGGATCAGGTAGGGATACCCGCT
GAACTTAA
>ZOTU129
AACGCACATTGCGCCCGCCAGTATTCTGGCGGGCATGCCTGTTCGAGCGTCATTTCAACCATCAAGCCCCTGCGCTTGTG
TTGGAGCCCTGCGGCTGCCGCAGGCTCCCAAACCCAGTGGCGGGCTCGTCGTCGTACCGAGTGCAGTAAACTTACCACGC
TCAGGGCACGCGACGGGTGACCGGCCGTAAAACCCCCCACTTTCTCAAGGTTGACCTCGGATCAGGTAGGAATACCCGCT
GAACTTAA
>ZOTU130
AACGCACATTGCGCCCTTTGGTATTCCAAAGGGCATGCCTGTTCGAGCGTCATTTGTACCCTCAAGCTTTGCTTGGTGTT
GGGCGTCTTTGTCTCTCACGAGACTCGCCTTAAAATGATTGGCAGCCGACCTACTGGTTTCGGAGCGCAGCACAATTCTT
GCACTTTGAATCAGCCTTGGTTGAGCATCCATCAAGACCACATTTTTTTCAACTTTTGACCTCGGATCAGGTAGGGATAC
CCGCTGAACTTAA
>ZOTU131
AACGCACATTGCGCCCCTTGGTATTCCATGGGGCATGCCTGTTCGAGCGTCATTTGTACCCTCAAGCTCAGTCTTGGTGT
TGGGTGTTTGTCCTGCCCTCGTGGTGGACTCGCCTTAAAGTGATTGGCAGCCGGAATAATTCTGGGGAACGCAGCACAAC
TGCAGCCTCTAGTTTTATACGCCGAGCGTCCAACAAGCCTTTTATTCTTGCGTTTGACCTCGGATCAGGTAGGGATACCC
GCTGAACTTAA
>ZOTU132
AACGCACATTGCGCCCATTAGTATTCTAGTGGGCATGCCTGTTCGAGCGTCATTTCAACCCTTAAGCCTAGCTTAGTGTT
GGGAGACTGCCTAATACGCAGCTCCTCAAAACCAGTGGCGGAGTCTGTTCGTGCTCTGAGCGTAGTAATTTTTTATCTCG
CTTCTGCAAGCCGGCCAGACGACAGCCATAAACCGCACCCTCTTGGGGGGCACCTTTTTAATGGTTGACCTCGGATCAGG
TAGGAATACCCGCTGAACTTAA
>ZOTU133
AACGCATATTGCGCTCTCCGGCATTCCGGAGAGCATGCCTGTTTGAGTATTGGCCTAAACGAGAGTCTTCCTTTAAAGAT
ATAAAAAAGAACGTTAAGAACCCTCAGTTGAGACTTCTCGACAATTCATTGCCGAGTGTTTTAAAATGCAATAGTACCGC
CACGTTTGCGAACTTGGAGTAATATGTGAGCCTGAAAAGGTGACCTCTATTCTCCTCGGACCACGTAGACCTGTTAAGCG
GGAAGTTTTTGAATGCCGAATTATGGGAGACGGTGTTCAATTGTTCGAGTAACGACGAACGAAATAAACTCAATCTCAAA
TCAGGTAGGATTACCCGCTGAACTTAA
>ZOTU134
AACGCACATTGCGCCCGCCAGTATTCTGGCGGGCATGCCTGTCCGAGCGTCATTACAACCCTCAGGCCCCCGGGCCTGGC
GTTGGGGATCGGCGGAGCCCTCTGGGCACACGCCGCCCCCTAAATCTATTGGCGGTCTCGCTGCAGCCCACTGCGTAGTA
GCTAACACCTCGCAACTGGAAAGCGGCGCGGCCATGCCGTAAAACACCCAACTTTATGATGTTGACCTCGGATCAGGTAG
GAATACCCGCTGAACTTAA
>ZOTU135
AACGCACATTGCGCCCGCCAGCACTCTGGCGGGCATGCCTGTTCGAGCGTCATTTCAACCATCAAGCCCCAGGCTTGTGT
TGGAGCCCTGCGGCTGCCGCAGCCTCCCAAAAACAGTGGCGGGCTCGCTATCACACCGAGTGCAGTAGATTACTCTTCGC
TCAGGGCGTGTGGCGGGTTCCAGCCGTGAAACCCCCTACTTCTCAAGGTTGACCTCGGATCAGGTAGGAATACCCGCTGA
ACTTAA
>ZOTU136
AACGCACATTGCGCCCGCTAGTATTCTGGCGGGCATGCCTGTTCGAGCGTCATTTCAACCATCAAGCCCTAGGCTTGCGT
TGGAGCCCTGCGGCTGCCGCAGGCTCCCAAATCCAGTGGCGGGCTCGTCGTCGTACCGAGTGCAGTAAACATCCTCGCTC
AGGGAACGTGACGGGTTCTTGCCGTGAAACCCCCCACATATCAAGGTTGACCTCGGATCAGGTAGGAATACCCGCTGAAC
TTAA
>ZOTU137
AACGCATATTGCGGTCGAGGCTTCGGCCAAGACCATGTCTGCCTCAGCGTCGGTGTGAACCCTCACTCCCCCTCACGGGT
GGAGTGGACCTGGCCTCCTCAGCACTTGTGGCTGGGCTGGCTGAAATTCGGAAGCTCCCGCTCGGGCTTGTATGGCAGCA
GCAAGGTAGGTAGTTTACTACTCCGGCTGATGCTTTGGGCACGTGGCATGAGCCCGCAGGAAATTCTCACCTTTTCGACC
TGAGATCAGGCAAGGCTACCCGCTGAACTTAA
>ZOTU138
AACGCACATTGCGCCCCCTGGTATTCCGGGGGGCATGCCTGTTCGAGCGTCATTTCACCACTCAAGCCTCGCTTGGTATT
GGGCAACGCGGTCCGCCGCGTGCCTCAAATCGTCCGGCTGGGTCTTCTGTCCCCTAAGCGTTGTGGAAACTATTCGCTAA
AGGGTGTTCGGGAGGCTACGCCGTAAAACAACCCCATTTCTAAGGTTGACCTCGGATCAGGTAGGGATACCCGCTGAACT
TAA
>ZOTU139
AACGCATCTTGCGCTCTCTGGTATTCCGGAGAGCATGCCTGTTTGAGTGTCATGAATCTCTCAACTACAAAACTTTATTG
TTTTTGTATTTGGACTTGGAAGTCTGTCGGCGCAAGTCGACTCTTCTTAAATATATTAGCTGGGGTTTATATAGTGGATC
CTTGGTGTGATAATTATCTACGCCTTGAAGTCCCTGTAGACCTTGCTTCAAACCGTCTTGTTATGAGACAATTTTGAATC
ATCTGGCCTCAAATCAGGTAGGACTACCCGCTGAACTTAA
>ZOTU140
AACGCACATTGCGCCCCTTGGTATTCCATGGGGCATGCCTGTTCGAGCGTCATTTGTACCTTCAAGCTTTGCTTGGTGTT
GGGTGTTTGTCCTGAGGGACTCGCCTTAAAGTAATTGGCAGCCAGTGTTTGGTTTTGAAGCGCAGCACAAGTCGCGATTC
AAAGCTATACGCCCGCTTCCACAAGCCTTTTTCACTTTTGACCTCGGATCAGGTAGGGATACCCGCTGAACTTAA
>ZOTU141
AACGCACATTGCGCCCGCCAGTATTCTGGCGGGCATGCCTGTTCGAGCGTCATTTCAACCATCAAGCCCCTGCGCTTGTG
TTGGAGCCCTGCGGCTGCCGCAGGCTCCCAAACCCAGTGGCGGGCTCGTCGTCGTACCGAGTGCAGTAAACTTACCACGC
TCAGGGCACGCGACGGGTGACCGGCCGTAAAACGCCCCCCTTCTCAAGGTTGACCTCGGATCAGGTAGGAATACCCGCTG
AACTTAA
>ZOTU142
AACGCATAATGCACCTCTTGGTTCTCCAAGAGGTATATCTGTTTGAGTATCATTTACATCTATCACTAAGCCGTGGTTTA
GTGGACTTGACAGTTCTTGACCGAACTCGTGACGCCGTGAAGCTTAAAGGTCAAGTCTGTTTAAATTCAATGTGAGAACC
AGTTTCTCATAGTCAATGAGGGATGAAGTTACTTATTGAATCACACTAATTAGTGCTGGTACTCTAAGTTAGCTTTGTTA
AGTCTCTACTTTGGCGATTTGGCTCTAGTTCATTGAAGTTATTGTACTGATTGAACTTTGGCTCTAATTTTGAACGTGAT
CTCAAATCAGATAAGGCTACCCGCTGAACTTAA
>ZOTU143
AACGCACATTGCGCCTCCTGGTATTCCGGGAGGCATGCCTGTTCGAGCGTCATTAAAAACCACTCAAGCTCTTTTGCTTG
GTCATGGAAGATGAGTGCGCATAGCGTCCTCCCTTTCGAAATACAATGGCGGAAAGCTCCATGTGCCCCGGCGTAGTAAG
TTTTTCTTTCGCTTGGAACATGAGGTGATCCTGCCACAAACCCCCAATTTTTCTAGGTTGACCTCGGATCAGGTAGGGAT
ACCCGCTGAACTTAA
>ZOTU144
AACGCACATTGCGCTTCCTGGCATTCCGGGAAGCATGCCCATTTCAGAATCATTAAAATACACTCATCATCTTCGATGGT
GGACATTGGATGGTTTGATTGGAGTTCCTGGACTTCAATCAATCATCTCAAAATGATTGTGCTGGCGTCGGCTGTTGTCG
GTTAGCTTTTAAAGGTGCAAAAAGATGAATTTTCAATTCACTTCCACCTCTTGAGCTATCCATTTTGCAATACTGGTGTT
GTGCACTCCTAATGACCAGGCTATTCAGCTAAACTGGATAACCTGTTAACTTGGTCTGAAATTGGGCAAGAAAACCCGCT
GAACTTAA
>ZOTU145
AACGCACATTGCGCCCGCTAGTATTCTGGCGGGCATGCCTGTTCGAGCGTCATTTCAACCATCAAGCGCCTGCGCTTGTG
TTGGAGCCCTGCGGCTGCCGCAGGCTCCCAAACCCAGTGGCGGGCTCGTCGTCGTACCGAGTGCAGTAAACTTACCACGC
TCAGGGCACGCGACGGGTGACCGGCCGTAAAACCCCCCCCTTCTCAAGGTTGACCTCGGATCAGGTAGGAATACCCGCTG
AACTTAA
>ZOTU146
AACGCAACTTGCGCCCTTTGGTATTCCGAAGGGCATGCCTGTTTGAGTGTCATGAAATCTCAACCACCAGGGTTTCCTGA
TGGCTTGGATTTGGGTGCTTGCCTTTTGTAAGGCTCACCTTAAAGGAGTTAGCATGATGAGTAGTGATCTGTCTGGTGTA
ATAAGTTTCGCTGGGCTAGCTATGAAGCGTGCTTCTAATCGCCTTTACAGGCATGTTATTATGACTCTGACCTCAAATCA
GGTAGGACTACCCGCTGAACTTAA
>ZOTU147
AACGCATATTGCGCTCTCTGGCATTCCGGAGAGCATGCTTGTTTGAGTATCAGTAAACACCTCAAGTCGAGAGATTTTTT
TCTTGAGACTTGGATTTGAGTGATCCTAATGACGAGTCCTTCTAAAAAAAGGACAAGTAGGCAGGTTACTTGAAATTCAG
GTGCAGCTGAACTTTTCTTCTGAGCTAAAAGCATTATTTATTTAGTCTTTATTGACTATTACTTTTTTTGCTGCAGCTAA
TATAAAGGAAGAAGAGCTTCATTATAGCTGACTGATGCAGGAATTTATCAGTCTGTAAAAGGACTGTTAGACTCGATCTC
AAATCAAGTAAGACTACCCGCTGAACTTAA
>ZOTU148
AACGCACATTGCGCCCCTTGGTATTCCATGGGGCATGCCTGTTCGAGCGTCATTTGTACCTTCAAGCTCTGCTTGGTGTT
GGGTGTTTGTCTCGCCTTTGCGTGTAGACTCGCCTTAAAACAATTGGCAGCCGGCGTATTGATTTCGGAGCGCAGTACAT
CTCGCGCTTTGCACTCATAACGACGACGTCCAAAAAGTACTTTTTACACTCTTGACCTCGGATCAGGTAGGGATACCCGC
TGAACTTAA
>ZOTU149
AACGCACATTGCGCCCGCTAGTATTCTGGCGGGCATGCCTGTTCGAGCGTCATTGCAACCCTCAGGCCCAGCCTGGCGTT
GGAGGACTGCGCTGCAGCCTCCCAAAGCAAGCGGCGGCGGCGCCCCAAAACCGAACGCAGTAGTTACTTCTCGTTCTGGG
TGTGGGACGTTGACCTGCCGGAAAACCCCATCTTTTTAGTGGTTGACCTCGAATCAGGTAGGAATACCCGCTGAACTTAA
>ZOTU150
AACGCACCTTGCGCTCCTTGGCATTCCGAGGAGCATGCCTGTTTGAGTGTCGTCAAATTCTCACTACCCGTGCTGTCTGA
TGTGGATGGACAACGTCCAATACACCTTCAAGACAGTGGGGCCTGGATCGGTGGAGGATGCATTGCTGGCAGCTAACCCC
TTTGCTTTGCTTTGCTTCTCTGAAATGGATCGGCGTCACGGCTTCGTTGTCGGTATGATACACATACATGTCTTACCTGC
TTCCTACCTGTGCCAGCCTTGAACACAAACACGCTCTCACGATTTGACCTCAAATCAGGCAGGACTACCCGCTGAACTTA
A
>ZOTU151
AACGCACATTGCGCCCGCCAGTATTCTGGCGGGCATGCCTGTTCGAGCGTCATTTCAACCATCAAGCCCTGCTTGCGTTG
GGGTCCTGCGGCTGCCCGCAGGCCCTTAAAACCAGTGGCGGGCTCGCTGTCACTCCGAGCGCAGTAATACATCTCGCTTT
GGACCGTGCAGCGGGTACCGGCCGTTAAACACCCCCCTTTTACAAGGTTGACCTCGGATCAGGTAGGAATACCCGCTGAA
CTTAA
>ZOTU152
AACGCACATTGCGCCCCTTGGTATTCCATGGGGCATGCCTGTTCGAGCGTCATTTGTACCCTCAAGCTCTGCTTGGTGTT
GGGTGTTTGTCCCGCTTTTCGCGTGGACTCGCCTTAAAACAATTGGCAGCCGGCATATTGGCCTGGAGCGCAGCACATTT
TGCGCCTCTTGTCATGATTGTTGGCATCCATCAAGACTATTTTTTACTCTTGACCTCGGATCAGGTAGGGATACCCGCTG
AACTTAA
>ZOTU153
AACGCACATTGCGCCCGCCAGTATTCTGGCGGGCATGCCTGTTCGAGCGTCATTACAACCCTCAGGCCCCCGGGCCTGGC
GTTGGGGATCGGCGGAGCCCCCCGTGGGCACACGCCGTCCCCCAAATGCAGTGGCGGTCCCGCCGCAGCTTCCATCGCGT
AGTAGCTAACACCTCGCGACTGGAGAGCGGCGCGGCCACGCCGTAAAACACCCAACTCTTCTGAAGTTGACCTCGAATCA
GGTAGGAATACCCGCTGAACTTAA
>ZOTU154
AACGCACATTGCGCCCCTTGGTATTCCATGGGGCATGCCTGTTCGAGCGTCATTTGTACCCTCCAGCCCTGCTGGGTGTT
GGGCGTTTTGTTCCGCTGCGCGCGTGAACTCGCCTCAAATGCATTGGCAGCCCGCCGTCCTGTGTGGGAGCGCAGCACAT
TTTGCGCTCTCCACTGCTGACGGTGGCATCCACAAGTCTACCATTTTACGCTTGACCTCGGATCAGGTAGGGATACCCGC
TGAACTTAA
>ZOTU155
AACGCACATTGCGCCCTTTGGTATTCCATAGGGCATGCCTGTTCGAGCGTCGTCTCAAACCTTCAAGCCTAGCTTGGTGT
TGGGTGACTGTCCCGCATTGCCGCGCGGACTCGCCTCAAAGTCATTGGCAGCAGACTTGGTAGCTAATTGCGCAGCACAT
CGCGCCGGAAGCTCCCTGTCCGCTATCCACGAGCACAATCTCATCAGTTTGACCTCGGATCAGGTAGGGATACCCGCTGA
ACTTAA
>ZOTU156
AACGCACATTGCGCCCCGTGGTATTCCGCGGGGCATGCCTGTTCGAGCGTCATTTAAACCAATCCAGCTTGGCTGGGTCT
TGGGCTCTCGCCTCCGGGCAGGCCTTAAAATCAGTGGCGGTGCCATCCGGCTCTAAGCGTAGTAATACTCCTCGCTACAG
GGCTCCGGGTGGAGGCTGGCCAACAACCCCTTATTTTATCAGGTTGACCTCGGATCAGGTAGGGATACCCGCTGAACTTA
A
>ZOTU157
AACGCACATTGCGCCCGCCAGTATTCTGGCGGGCATGCCTGTTCGAGCGTCATTTCAACCCTCAAGCCCCCGGGCTTGGT
GTTGGGGATCGGCACAAGGCGCTGGCACCCTCGGGAGCCCGCGCCCGCCGTCCCCCAAATCCAGTGGCGGCCACGCCGTG
TGTACCTCAGCGTAGTAGCAACACCTCGCTCCGGAACCCTTCTGTGAACCACGCCGTAAAACCCCCGACTTTTTTCTGGT
TGACCTCGAATCAGGTAGGACTACCCGCTGAACTTAA
>ZOTU158
AACGCACATTGCGCCCGCCAGTATTCTGGCGGGCATGCCTGTTCGAGCGTCATTTCAACCATCAAGCCCCCGGGCTTGCG
TTGGGGCCCTGCGGCTGCCGCAGACCCCTAAAACCAGTGGCGGGCTCGCTGTCACACCGAGCGCAGTAGCAATATCTCGC
TCTGGGCGTGGCGCGGGTGCTTGCCGTAAAACACACCACTTAACAAGGTTGACCTCGGATCAGGTAGGAATACCCGCTGA
ACTTAA
>ZOTU159
AACGCAAATTGCGCTCGAGGCCTTCGGGTCAAGAGCATGTCTGTTTCAGCGTCGGCTATCCAATCAAACCCCTTTTCTTT
TGTGGAAAGAGGCTTTGGAGCTGACTGTCTCCAGCCTGCATGGGCAGGAGTCTGTCGAATAGCATCGGCTATGGTGACCC
ATTTAAGGGGATCCGGATTGGTAGGTGACCTTACGGTTACAAAGCCACCGGAGCCCTGGGTGTTGCTGTAGCCTGCAGGA
ATCGAGGAGTGCAAGCTCCTTTCCTTTCGACCTGAAATCAGGCAAGACCACCCGCTGAACTTAA
>ZOTU160
AACGCACATTGCGCCCGCCAGTATTCTGGCGGGCATGCCTGTTCGAGCGTCATTACATCCCTCAAGCCCCCGGGCTTGGT
GTTGGGGATCGGCGAGCCTCAGCGCCCGCCGTCCCCTAAATTTAGTGGCGGTCACGCTGTAACTTCCTCTGCGTAGTAGC
ACACTTAGCACTGGGAAACAGCGCGGCCACGCCGTAAAACCCCCCAACTTTTGAACGTTTGACCTCGAATCAGGTAGGAC
TACCCGCTGAACTTAA
>ZOTU161
AACGCACATTGCGCCTTCTGGTATTCCGGAAGGCATGCTTGTTTGAGTATCAGTAACAACCTCAGCCAAGCTTTCTCTCG
CAGAAAGCAAAAGCTGGATTTGAGCAAAGTCCCTTGGGATCAATTCGACGACCTTCGGGGAGCAATTGAGCCGTGGGGGA
TGCTTGAAATACAGGTTCGGGCTGACCAAATGTCCTGGGCTACAAGCATTTCATACTTGATCCCGTTAAACGGATCATTT
CCATTGCTGCAGCCAACACAAACAGGATCAACCGTGTCCAGTATCCGACTGATGCAGGAAGTTGGAACAACAGAGCAATC
TGTGGTTCTTTCTAAACTCGATCTCAAATCAAGTAAGACTACCCGCTGAACTTAA
>ZOTU162
AACGCACATTGCGCCCGCCAGTATTCTGGCGGGCATGCCTGTTCGAGCGTCATTTCAACCATCAAGCCCCGGCGCTTGTG
TTGGGGACCCGCGGCTGCCGCGGGCCCTTAAAGACAGTGGCGGTCCTCGCTGCAGCACCGAGCGTAGTAGCTATACACCT
CGCCCTGGGAGCTGCGCGTGTCGACCACGCCGTAAAACCCCCCACCTCTCACAAGGTTGACCTCGGATCAGGTAGGAATA
CCCGCTGAACTTAA
>ZOTU163
AACGCACATTGCGCCCGCCAGCATTCTGGCGGGCATGCCTGTTCGAGCGTCATTTCAACCCTCAGGCCCTGCCTGGCGTT
GGAGGACTGCGCACGCAGCCTCCCAAAGCAAGCGGCGGCGGCGCCCCATAACCGAACGCAGTAGTTACATCTCGTTCTGG
GTCTGGGTCGTTGTCCTGCCGGAAAACCCCCATCTTTACAATGGTTGACCTCGAATCAGGTAGGAATACCCGCTGAACTT
AA
>ZOTU164
AACGCACATTGCGCTCCCTGGTATTCCGGAGAGCACGCCCGTTCCAGAATCAGTAAAAATCTCACTCCAGCTTGGGTGTT
TTCGGACCCCAAGCGAGGGTGGAACATGGATTTTTGCTTTTTGCAATCATCTCAAATTCAGTGTATGTACACCGAAGCTT
GGTCTTTGCGTTGTCAAAGTGCAACAGATTTTTGTCGCCGCTTGGACAACGGAAGGATCGCCTCGATGGGCATGCTTCTA
CCCTCCAGCACGGTTTCCGGATCGGTACGATCCGGTTTCCGATAACTTGATCTGGAATCGGGCGGGAAAACCCGCTGAAC
TTAA
>ZOTU165
AACGCACATTGCGCCCGCCAGTATTCTGGCGGGCATGCCTGTTCGAGCGTCATTTCAACCATCAAGCCCCAGGCTTGTGT
TGGGGACCTGCGGCTGCCGCAGGCCCTGAAAACCAGTGGCGGGCTCGCTGTCACACCGGGCGTAGTAGATTTTATCTCGC
TCAGGGCGTGCTGCGGGTTCCGGCCGTTAAAAAGCCTTTTTTACCCAAGGTTGACCTCGGATCAGGTAGGAATACCCGCT
GAACTTAA
>ZOTU166
AACGCACATTGCGCCCGCTAGTATTCTGGCGGGCATGCCTGTTCGAGCGTCATTTCAACCATCAAGCCCTAGGCTTGTGT
TGGGGCCCTGCGGCCGTCCGCAGCCCCCTAAAAACAGTGGCGGGCTCGCTATATACCGAGTGCAGTAGTTTACTCTTCGC
TCAGGACATGTAGTGGGTTCTTGCCGTAAAACCCCCCATTTTTTAAGGTTGACCTCGGATCAGGTAGGAATACCCGCTGA
ACTTAA
>ZOTU167
AACGCACATTGCGCCCCTTGGTATTCCATGGGGCATGCCTGTTCGAGCGTCATTTGTACCTTCAAGCTCTGCTTGGTGTT
GGGTGTTTGTCTCGCCTCTGCGTGTAGACTCGCCTTAAAACAATTGGCAGCCGGCGTATTGATTTCGGAGCGCAGTACAT
CTCGCGCTTTGCACTCACAACGACGACGTCCAAAAGTACATTTTTACACTCTTGACCTCGGATCAGGTAGGGATACCCGC
TGAACTTAA
>ZOTU168
AACGCACCTTGCGCTCCTTGGTATTCCTTGGAGCATGCCTGTTTGAGTATCATGAGCAAATCTCAAAGTCGAACCTTTTG
TTAATTCAATTGGTTTTCGCTTTGGACTTGGAGGTCTTGCAGATTTCACCGTCTGCTCCTCTTAAATGCAGTAGCTGGAT
CTCAGTATTATGCTTGGTTCCACTCGGCGTGATAAGTATCACTCGCTGAGGACACTGGTAAAAAGGTGGCCAGGAAAATA
CCGATTGAACCGCTTCTAACGGTCTATTAACTTAGACAATTACCCCCCCTTAAGTTTGATCTCAAATCAGGTAGGACTAC
CCGCTGAACTTAA
>ZOTU169
AACGCACATTGCGCCCGGCAGTAATCTGCCGGGCATGCCTGTCCGAGCGTCATTTCACCCCTCGAGCCGCTTTTAGTGGA
TCGGTGTTGGGGCACTACGGTAAAACGTAGGCCCCGAAATGAAGTGGCGGTCCCGCCGCGGTGCCCCCATGCGTAGTAAC
GTTTAGTCTCGCATCGGGTCCCGGCGGAGGCCTGCCGTCAAGCCTATTTATTCTTAGAATAGTTTGACCTCGGATCAGGT
AGGGTTACCCGCTGAACTTAA
>ZOTU170
AACGCACCTTGCGCTCCTTGGTATTCCGAGGAGCATGCCTGTTTGAGTGTCATTAAATTCTCAACCTTATTAGCTTTTGC
TGATAATGGCTTGGACTTGGGGGTCTCTTTTGCTGGCTTTCATTAGTCTGCTCCCCTTAAATGTATTAGCCGGCGCCCCG
CAGTGGACCGTCTATTGGTGTGATAATTATCTACGCCGTGGATGTCTGCTTTTAAATGGGATTGTGCTGCTTCTAACCGT
CTGTTAACTCGGACAATACAAATGACAATTTGACCTCAAATCAGGTAGGACTACCCGCTGAACTTAA
>ZOTU171
AACGCACATTGCGCCCGCGAGTATTCTCGCGGGCATGCCTGTTCGAGCGTCATTTCAACCATCAAGCCCCCGGCTTGTGT
TGGGGACCTGCGGCTGCCCGCAGGCCCCGAAATCCAGTGGCGGGCTCGCTGTCGCACCGAGCGTAGTAGCACACTTCTCG
CTCCGGGAGCGCGGCGGGCGCCTGCCGTAAAACCCCCCCACGTACCAAAGGTTGACCTCGGATCAGGTAGGAATACCCGC
TGAACTTAA
>ZOTU172
AACGCAACTTGCGCTCTCTGGTATTCCGGAGAGCATGCCTGTTTGAGTGTCATGAAATCTCAACCATTAGGGTTTCTTAA
TGGCTTGGATTTGGAGGTTGCCATTCTAAATGGCTCCTCTTAAAGGAGTTAGCAGGTTTTACTATTGCTATCTGGCGTAA
TAAGTTTCGCTGGAATGGTATTGTGAAGCGTGCTTCTAATCGTCTTCGGACAATTACTTTGACTCTGGCCTCAAATCAGG
TAGGACTACCCGCTGAACTTAA
>ZOTU173
AACGCACATTGCGCCCCCTGGTATTCCGGGGGGCATGCCTGTTCGAGCGTCATTACAACCCTCAAGCTCTGCTTGGTATT
GGGCTCTGCCGGTCCCGGCAGGCCTTAAAATCAGTGGCGGTGCCATTCGGCTTCAAGCGTAGTAATTCTTCTCGCTTTGG
AGACCCGGGTGCGTGCTTGCCAGCAACCCCCAATTTTTTCAGGTTGACCTCGGATCAGGTAGGGATACCCGCTGAACTTA
A
>ZOTU174
AACGCATCTTGCGCTCTCTGGTATTCCGGAGAGCATGCCTGTTTGAGTGTCATGAATCTCTCAAATACAAAACTTTATTG
TTTTTGTGTTTGGACTTGGAAGCTTGTCGGCGCAAGTCGACTCTTCTTAAATGCATTAGCTGGGGTTTATATAGTGGATC
CTTGGTGTGATAATTATCTACGCCTTGAAGTCCCTGTAGACCTTGCTTCAAACCGTCTTGTTATGAGACAATTTTGAATC
ATCTGGCCTCAAATCAGGTAGGACTACCCGCTGAACTTAA
>ZOTU175
AACGCACATTGCGCCCGCTGGTATTCCAGCGGGCATGCCCGTTCGAGCGTCATTTTAATCCCTTCCCGGGAGACTCTTCT
ATTCTGTAGTGGAGTGTCCACGGGGCGTTGGCACTGGGCGCCTTGTTTTTTTAGGCGGCCGGAGCTGAAATGAAGCGGCG
GACTCGCGGCGGCCCCTAGCGCAGTAGAACAACCCTTCTCGCTTAGGAGAGCTGTAGCGGTGGACCACAGCCCTTACATG
CTTTTTTTTTTTTTTTAATAAAAAAAGCTACATCTAAAAACTTGACCTCGGATCGGGTAGGACTACCCGCTGAACTTAA
>ZOTU176
AACGCACATTGCGCCCGCTAGTATTCTGGCGGGCATGCCTGTTCGAGCGTCATTTCAACCATCAAGCGCCTGCGCTTGTG
TTGGAGCCCTGCGGCTGCCGCAGGCTCCCAAACCCAGTGGCGGGCTCGTCGTCGTACCGAGTGCAGTAAACTTACCACGC
TCAGGGCGCGCGACGGGTAACCGGCCGTAAAACCCCCAACTTATCAAGGTTGACCTCGGATCAGGTAGGAATACCCGCTG
AACTTAA
>ZOTU177
AACGCACATTGCGCCCGCCAGTATTCTGGCGGGCATGCCTGTTCGAGCGTCATTTCCACCATCAGGCCCCCGGGCCTGTG
TTGGGGACCTGCGGCTGCCCGCAGGCCCCGAAATTCAGTGGCGGTCGCGCCGTAGCAACCGAGCGTAGTAACTAAACTTC
TCGCTCTGGCTCGCTGGGCGCGCTCCGGCCGTAAAACACCCCCCCCTTTACGCAAAGGTTGACCTCGGATCAGGTAGGAA
TACCCGCTGAACTTAA
>ZOTU178
AACGCACCTTGCGCTCCTTGGTATTCCGAGGAGTATGCCTGTTTGAGTGTCATTAAATTCTCAACCTCACCAGTTTTGTA
ATGGAACTGTGTAAGGCTTGGATGTGGGGGTTTGTGCAGGCTGCCTCAGCGCGGTCTGCTCCCCTAAAATGTATTAGCGA
GTTCACTGAGCTCCGTCTATTGGTGTGATAATTATCTACGCCGTGGATTGGACTTAGACTTGCTTCTAACCGTCCGCAAG
GACAATCTTATGACAATTTGACCTCAAATCAGGTAGGACTACCCGCTGAACTTAA
>ZOTU179
AACGCACATTGCGCCCGCCAGTATTCTGGCGGGCATGCCTGTCCGAGCGTCATTTCAACCATCAAGCCTTGTGCTTGTGT
TGGGGCCCCGCGGCTGCCGCGGGCCCTGAAAACCAGTGGCGGGCTCGAAGTCGAACCGAGTGCAGTAAATTTCTTCGCTT
GGGAAGGTGACGAGTTCCGGCCGTAAAAAGCCCAACTTTATCAAGGTTGACCTCGGATCAGGTAGGACTACCCGCTGAAC
TTAA
>ZOTU180
AACGCACATTGCGCCCTTTGGTATTCCATAGGGCATGCCTGTTCGAGCGTCGTCTCAAACCTTCAAGCCTAGCTTGGTGT
TGGGTGACTGTCCCGCCTCGCCGCGCGGACTCGCCTCAAAGTCATTGGCAGCAGACTCGGTAGCTAATTGCGCAGCACAT
CGCGCCAGAGGCTCCGGGCCCGCTCTCCACGAGCACAGTCTCATCAGTTTGACCTCGGATCAGGTAGGGATACCCGCTGA
ACTTAA
>ZOTU181
AACGCACATTGCGCCCGCTGGTATTCCAGCGGGCATGCCCGTTCGAGCGTCATTTTAATCCCTTCCCGGGAGACTCTTCT
ATTCTGTAGTGGAGTGTCCACGGGGCGTTGGCACTGGGCGCCTTGTTTTTTTAGGCGGCCGGAGCTGAAATGAAGCGGCG
GACTCGCGGCGGCCCCTAGCGCAGTAGAACAACCCTTCTCGCTTAGGAGAGCTGTAGCGGTGGACCACAGCCCTTACATG
CTTTTTTTTTTTTTTTTAATAAAAAAAGCTACATCTAAAAACTTGACCTCGGATCGGGTAGGACTACCCGCTGAACTTAA
>ZOTU182
AACGCATATTGCACTTTTTGGTATCCCGAAAAGTATGCCTGTTTGAGAATCATTTTCAACCTTCACCCTTTAGTGGGCGG
ATTTGAGTAATTGTCTTTGGGCATTACTTTGAACTCAGTGTTTTGAACTAAAGGTCACTTATGCCTTTAAGCGTTATTCA
TTTGGAGACTTGTCTTCAATTTTCGCCTAAAGTGCAGACCTCTATGAAAGACTCAATGAAACTGAAGTGCAAACTTTAGA
CCTCTTCTACTTTGAATATTTCATTCTTACTTGAACTACTTGGTCTCAAATCAGGCAAGAGTACCCGCTGAACTTAA
>ZOTU183
AACGCACATTGCGCCCGCCAGTATTCTGGCGGGCATGCCTGTTCGAGCGTCATTTCAACCATCAAGCGCCTGCGCTTGTG
TTGGAGCCCTGCGGCTGCCGCAGGCTCCCAAACCCAGTGGCGGGCTCGTCGTCGTACCGAGTGCAGTAAATTTACCACGC
TCAGGGCACGCGACGGGTGACCGGCCGTAAAACCCCCCACTTTCTCAAGGTTGACCTCGGATCAGGTAGGAATACCCGCT
GAACTTAA
>ZOTU184
AACGCACATTGCGCCCGCCAGTATTCTGGCGGGCATGCCTGTTCGAGCGTCATTTCAACCCTCAAGCCCCCGGGCTTGGT
GTTGGGGCTCGGCCCGTCCCTCGCGGCGCGCCGTCCCCGAAATCCAGTGGCGGTCACGCTGTACTCCTCTGCGTAGTAAT
CCAACCTCGCAACGGGACAAAGCCTGGCCACGCCGTTAAACCCCCCACTTCTGAAGGTTGACCTCGGATCAGGTAGGAAT
ACCCGCTGAACTTAA
>ZOTU185
AACGCACCTTGCGCTCTTTGGTATTCCGAAGAGCATGCCTGTTTGAGTGTCATGAAAATATCAACCTTGACTTGGGTTTT
GTGCTCTAGTCTCGGCTTGGAATTGGGTGCTTGCCGCTTTTACGAGCGGCTCACCTTAAATGTATTAGCTGGATCTGTCT
TTGAGACTTGGTTTGACTTGGCGTAATAAGTATTTCGCTAAGGACATTCTTCGGAGTGGCCTCGTTTCTAGGACGCTTGT
CCGCTTTCCAATACAAGTTCCACCTCGTGGACATGACTTTTTATTATCTGGCCTCAAATCAGGTAGGACTACCCGCTGAA
CTTAA
>ZOTU186
AACGCACATTGCGCCTCCTGGTATTCCGGGAGGCATGCCTGTTCGAGCGTCATTAACACCCCTCAAGCTTAGGTTTACCT
ATTGCTTGGTCTTGGAGATGGAAGCCAATTCGTTGGAGTCCTCTTCGAAATCCAATGGCGAAGACCCTTGCTCTCCCAAG
TGTAATAATAACTTATGTCACTGAAGGAAGCGAGAAATCTTCCGCCGAAACCCCAAATTGTTTATGATTGACCTCGAATC
AGGTAGGGATACCCGCTGAACTTAA
>ZOTU187
AACGCACCTTGCGCTCCTTGGTATTCCGAGGAGCATGCCTGTTTGAGTGTCATTAATTTCTCAACCTCACCTGGTTTTCG
AACCTGTGTGATGGCTTGGACTTGGGAGTTTTGCAGGCTGCAGTCTACTGCGGTTCTGCTCTCCTTAAATGTATTAGCAG
GTCTTTTACCTCTATCCCAACGGTGTGATAATCTATCTACGCTGCTGGTTTGGAGACCCTTCACTGGGGGACTGGCTTCT
AACCGTCCGCAAGGACAATATGACCAATCTTGACCTCAAATCAGGTAGGACTACCCGCTGAACTTAA
>ZOTU188
AACGCACCTTGCGCTCCTTGGTATTCCGAGGAGCATGCCTGTTTGAGTGTCATTAAATTCTCAACCTCACCAGTTTTGTA
ATGGAACTGTGTAAGGCTTGGATGTGGGGGTTTGTGCAGGCTGCCTTAGCGCGGTCTGCTCCCCTAAAATGTATTAGCGA
GTTCACTGAGCTCCGTCTATTGGTGTGATAATTATCTACGCCGTGGATTGGACTTAGACTTGCTTCTAACCGTCCGCAAG
GACAATCTTATGACAATTTGACCTCAAATCAGGTAGGACTACCCGCTGAACTTAA
>ZOTU189
AACGCACATTGCGCCTCCTGGTATTCCGGGAGGCATGCCTGTTCGAGCGTCATTAAAAACCACTCAAGCTCTTTTGCTTG
GTATTGGGAGAGGAGTGCAATCGTTGCCCTCCCTTCCGAAATTCAATGGCGGAAAGCCCCATGTGCCCCGGCGTAGTAAG
TTTTCTTTCGCTTGGAACGTGAGGTGATCCTGCCGCAAACCCCCAATTCTTTCTAGGTTGACCTCGGATCAGGTAGGGAT
ACCCGCTGAACTTAA
>ZOTU190
AACGCACATTGCGCTTGAGGCTTCGGCCAAGAGCATGTCTGCCTCAGCGTCGGGTTAATATCGTCTCCCTTAATCCTTAG
GATCAAGGAAGTGCGGATCTGGCTATTCCAGCTATGCAGCTTGTTTGCGCTAACCCGCAAACATGGCATCACGCACCTGG
ATTAGCTGAAGATTAGAGGCAAACCAAAGGCTCGTAAAGGGCCGCTACTGGGTGGGCTGTCAAAAGCTATATTCTTAGTA
GTTGGTCTGAGACTTTGTGTTCAGCCTTCAAACAGGAACCTATTAACCTATTATCTCGACCTGAGCTCAGGCAAGAACAC
CCGCTGAACTTAA
>ZOTU191
AACGCACATTGCGCCCCTTGGTATTCCATGGGGCATGCCTGTTCGAGCGTCATTTGTACCCTCCAGCCCTGCTGGGTGTT
GGGCGTTTTGTTCCGCTGCACGCGTGAACTCGCCTCAAATGCATTGGCAGCCCGCCGTCCCGTGTGGGAGCGCAGCACAT
TTTGCGCTCTCCGCTGCTGACGGTGGCATCCACAAGTCTACCATTTTACGCTTGACCTCGGATCAGGTAGGGATACCCGC
TGAACTTAA
>ZOTU192
AACGCACATTGCACTCTGTTTGCGCAGAGTATGCCTGTTTGAGAATCTATAGTATTCTTTTTCTCTATAAAGTTTTTAAT
TTTATATGGGAAAGTTTTGCGGATTTTGGGTTATTAAAAATACCCAATTCTGTTAAATCTATAGTCATTTTTTTTATAGT
CAATGTTTGAACTCTCTATAAAAACTTTGCAGAAATGTATTTGAATGAACCTACCAGTTCTCCTTATACAAATTACGCAG
AGAGAGATTAGTTTTCTATAGAAAATAATGCCCATAACCATTAAAAAAGTGAATCGTAAGGTTGACTTTTTGAACCATGG
TCTCAAATCAGGTAGGATTACCCGCTGAACTTAA
>ZOTU193
AACGCATATTGCGCTCAAGCCCTCGGGCAAGAGCATGTCTGCCTCAGCGTCGGTTTACACCCTCACCCCTCCCAACTTGT
TGGGTGTGCTTGCTTTATTGGCAAGCCGTTGGGGTGGATCTGGCTTCCCCAATCAGCCATCAGGCAGATTGGGTTGGCTG
AAGTGCAGAGGCTTAAGCAAGGACCCGATATGGGCTTCAACTGGATAGGTAGCACCGGCTTCTGCCGACTACACGAAGTT
GTTGCTTGTGGCTCTTGCTAGAGGCCAAGCAGGAACGTGCCTTTGGCATGTCTAAACTTTCGACCTGAGCTCAGGCAAGA
TTACCCGCTGAACTTAA
>ZOTU194
AACGCACATTGCGCCCGCTAGTATTCTGGCGGGCATGCCTGTTCGAGCGTCATTTCAACCATCAAGCCCCGGGCTTGTGT
TGGGGACCTGCGGCTGCCGCAGCCCCCTAAAAGCAGTGGCGGTCTCGCTGTCATACCGAGCGCAGTAGTTCATTCTTCGT
TCTGGTTTTGGCGGCGGGTGCTGGCCGTGAAACATCTTTCTAAGGTTGACCTCGGATCAGGTAGGAATACCCGCTGAACT
TAA
>ZOTU195
AACGCACATTGCGCCCCTTGGTATTCCGAGGGGCATGCCTGTCCGAGCGTCATTACAACCCCTCCAGCGTGCTGGGTCTT
GGGCCTCGCCTCCGGGCGGGCCTTAAAATCAGTGGCGGCCCTATCAGGCCCTGAGCGTAGTAACTTCTCTCGCTACAGGG
CCGCGGTAGGCGCTAGCCAGCAACCCCCCCTTCTTTCTAATGGTTGACCTCGGATCAGGTAGGGATACCCGCTGAACTTA
A
>ZOTU196
AACGCACATGGCGCCTTCCAGTATCCTGGGAGGCATGCCTGTCCGAGCGTCGTTTCAACCCTCGAGCCCCCGTGGCCCGG
TGTTGGGGATCTGCCCAGGCAGTCCCCGAAAACCAGTGGCGGACCCGTTGGGCCCTTCCTTTGCGTAGTAACATCTGCCT
CGCATCGGGAGCCTGCGGGCTATCCGGCCTCTAAACCCCCCTCAAGCCCGCTCCGGCGGCACCAAGGTTGACCTCGGATC
AGGTAGGAATACCCGCTGAACTTAA
>ZOTU197
AACGCACATTGCGCCCGCCAGTATTCTGGCGGGCATGCCTGTCCGAGCGTCATTTCAACCCATCAAGCCTAGCGCTTGTG
TTGGAGCCCTACGGCCGCCGCAGCCTCCTAAAATTAGTGGCGGGCTCGCTATCACGCTGAGTGCAGTAGTATTCTTCTCA
CTCCTGTTGTGTAGCGGGTAACCAGCCGTAAAAACCCCCCATATTCAAAGGTTGACCTCGGATCAGGTAGGAATACCCGC
TGAACTTAA
>ZOTU198
AACGCACATTGCGCCCGCTAGTATTCTGGCGGGCATGCCTGTCCGAGCGTCATTTCAACCATCAAGCCTAGTGCTTGTGT
TGGGGCCCCGCGGCTGCCGCGGGCCCTGAAAACTAGTGGCGGGCTCGAAGTCGAACCGAGTGCAGTAAATTTCTTCGCTT
GGGAAGGTGACGAGTTCCGGCCGTAAAAAGCCCAAATTTATCAAGGTTGACCTCGGATCAGGTAGGATTACCCGCTGAAC
TTAA
>ZOTU199
AACGCACATTGCGCCCGCCAGTATTCTGGCGGGCATGCCTGTTCGAGCGTCATTTCAACCATCAAGCCCCGGGCTTGTGT
TGGGGACCTGCGGCTGCCGCAGGCCCTGAAAACCAGTGGCGGGCTCGCTGTCACTCCGAGCGTAGTAGTTACATCTCGCT
CAGGGCGTGCTGCGGGTTCCGGCCGTTAAACCCCCCATTTTACAAGGTTGACCTCGGATCAGGTAGGAAGACCCGCTGAA
CTTAA
>ZOTU200
AACGCACATTGCGCCCGCCAGTACTCTGGCGGGCATGCCTGTTCGAGCGTCATTTCAACCCTCAAGCCCTGCTTGGTGTT
GGGGCCCTACGGCTGCCGTAGGCCCTGAAAGGAAGTGGCGGGGCTCGCTGCAACTCCGAGCGTAGTAGAATCCTATCTCG
CTAGGGAGGCGCGGCGCGCTCCAGCCGTTAAAGACCCCATCTTTAACCAAGGTTGACCTCGGATCAGGTAGGAATACCCG
CTGAACTTAA
>ZOTU201
AACGCACATTGCGCTCTCTGGTATTCCGGAGAGCATGCTTGTTTGAGTATCAGTAAACACCTCAACTCCTTTATTGTAGT
TGGACTTGAGCTATCCCAACAGGACTTTTTGTTCCTGGCGGGAGGCTTGAAATGCAGGTGCAGCTGGACTTTCTTCTGAG
CTATAAGCATATTTATTTAATCCCTTAACACGGATTATTACTTTTTTGCTGCAGCTAACATAAAGGTTGAATTTCCATTG
AGCTGACTGATGCAGGAATTTGGCAAGGAATTTTTTTAATGACTTGTTAAACTCGATCTCAAATCAAGTAAGACTACCCG
CTGAACTTAA
>ZOTU202
AACGCATATTGCGCTCGAGCCCTCGGGCAAGAGCATGTCTGCCTCAGCGTCGGTTTACACCCTCACCCCTCCCAACTTGT
TGGGTGCGTTTGCTCTGTTTGCAAGCCTAGGGGTGGATCTGGCTTCCCCAACCAGCCATCAGGCAGATTGGGTTGGCTGA
AGTGCAGAGGCTTAAGCAAGGACCCGATATGGGCTTCAACTGGATAGGTAGCACCGGCTTCTGCCGACTACACGAAGTTG
TTGCTTGTGGATCTTGCTAGAAGCCAAGTAGGAATGTGCCTTTAGCATACCTAAACTTTCGACCTGAGCTCAGGCAAGAT
TACCCGCTGAACTTAA
>ZOTU203
AACGCACATTGCGCCCTCTGGTATTCCGGGGGGCATGCCTGTTCGAGCGTCATTATAACCACTCAAGCTCTCGCTTGGTA
TTGGGGTTCGCGGTTTCGCGGCTCCTAAAATCAGTGGCGGTGCCTATCGGCTCTACGCGTAGTAATACTCCTCGCGATTG
AGTCCGGTAGGTCTACTTGCCAGCAACCCCTAATTTTTTAAGGTTGACCTCGGATCAGGTAGGGATACCCGCTGAACTTA
A
>ZOTU204
AACGCACATTGCGCCCGCTAGTATTCTGGCGGGCATGCCTGTTCGAGCGTCATTTCAACCATCAAGCCCCCGGCTTGCGT
TGGAGCCCTGCGGCTGCCGCAGGCTCCCAAATCCAGTGGCGGGCTCGTCGTCGTACCGAGTGCAGTAAACATCCTCGCTC
AGGGAACGTGACGGGTTCTTGCCGTGAAACCCCCCACATATCAAGGTTGACCTCGGATCAGGTAGGAATACCCGCTGAAC
TTAA
>ZOTU205
AACGCACCTTGCGCTCCTTGGCATTCCGAGGAGCATGCCTGTTTGAGTGTCGTCAAATTCTCACTACCCGTGCTGTCTGA
TGTGGATGGACAACGTCCAATACACCTTCAAGACAGTGGGGCCTGGATCGGTGGAGGATGCATTGCTGGCAGGTAACCCC
TTTGCTTTGCTTTGCTTCTCTGAAATGGATCGGCGTCACGGCTTCGTTGTCGGTATGATACACATACATGTCTTACCTGC
TTCCTACCTGTGCCAGCCTTGAACACAAACACGCTCTCACGATTTGACCTCAAATCAGGCAGGACTACCCGCTGAACTTA
A
>ZOTU206
AACGCACATTGCGGCCATAGGTATTCCTTTGGCCATGCCTGTTCGAGCGTCATTTACACCCTCAAGCCTAGCTTGGTGTT
GGGCGTCTGTCCCGCTTCGCGCGCGGACTCGCCTCAAAGTCATTGGCGGCGGTCGTGCCGGCCCCTGAGCGCAGCACATT
TGCGCTTCTCGGAGGCCCGGCGGACCCGCGCTCCAGCAAGACCTTTCTACGACTTGACCTCGGATCAGGTAGGGATACCC
GCTGAACTTAA
>ZOTU207
AACGCACATTGCGCCCGCCAGTATTCTGGCGGGCATGCCTGTTCGAGCGTCATTTCAACCATCAAGCCCTAGGCTTGTGT
TGGGGCCCTGCGGCTGCCGCAGGCCCTGAAAAACAGTGGCGGGCTCGCTGTCACACCGAGCGTAGTAAAACATCTCGCTT
TGGACGTGCGGCGGGTTCTTGCCGTTAAACACCCCCCTTCTCAAGGTTGACCTCGGATCAGGTAGGAATACCCGCTGAAC
TTAA
>ZOTU208
AACGCACATTGCACTCCTCTGGAGTATGCCTGTTTGAGAATCTATAGTATTTATTCCCTGTGATTTCATTCGTGGATGAT
CAAGGAGATATGAAGCTCCCATTTTTGATGGGTTCTTTTAAATAGATTGCTACTAGTAATATGAAAATGCTTGACATTTC
TCTATATCTATTAGAAAAGTATGTGTATGAAACTGTGGTTTCTCATAATGCCTATTATCTTAGAGGAGATTTGGAGTTTT
CATATGAACAGTTTAGTCCATACCTATAAAGGCGCAAGCCTTGAACCATGGTCTCAAATCAGGTAGGAAGACCCGCTGAA
CTTAA
>ZOTU209
AACGCACATTGCGCCCCTTGGTATTCCGAGGGGCATGCCTATTCGAGCGTCATTATCACCCCTCAAGCCTAGCTTGGTGT
TGAGGCCTGCTGTCAAGGCAGCCTCTAAAATCAGTGGCAGTGCTGTCAGGCTCTAAGCGTAGTAAATCTAATCGCTATAG
ACACCTGGTGGACACTCGCCAGAACCCCCCATTTTTTAATGATTGACCTCGGATTAGGTAGGGATACCCGCTGAACTTAA
>ZOTU210
AACGCATATTGCACTCTCTGGTAATCCGGAGAGTATGCCTGTTTGAGGGTCAGTATAATATAATAATTATCACGATCTCA
CCGATTGTGGAATTGGGCTCTTATTTCGAACAGATTTATGGCCTTAAATTTACGCCATGCGATTAATTCGAACCAAGCGG
AGCAATTAAACATTCTCTCGTGGACGGATTATACTCGCAAGCCATTACGGTTTTTTGGACGACAAAGCGCTTTCGCGAGC
GCGAAGCCCAAAGGACGTAAATTCATTGACAAATGACCTCAAATCAGGCAAGAATACCCGCCGAACTTAA
>ZOTU211
AACGCACATTGCGCCCGCCAGTATTCTGGCGGGCATGCCTGTCCGAGCGTCATTTCAACCATCAAGCCCCCGGCTTGTGT
TGGGGCCCTGCGGCTGCCGCAGGCCCTGAAAACCAGTGGCGGGCTCGCTAGTCACTCCGAGCGTAGTAGTTTACACCTCG
CTCAGGGCGTGCTGCGGGTTCCGGCCGTTAAAAGCCTTATTTTACCCAAGGTTGACCTCGGATCAGGTAGGAAGACCCGC
TGAACTTAA
>ZOTU212
AACGCACATTGCGCCCCTTGGTATTCCGAGGGGCATGCCTATTCGAGCGTCATTATCACCCCTCAAGCCTAGCTTGGTGT
TGAGGCCTGCTGTTAAGGCAGCCTCTAAAATCAGTGGCAGTGCTGTCAGGCTCTAAGCGTAGTAATTTCATCGCTATAGG
GTCCTGGTGGATACTCGCCAAAACCCCCCCATTTTTTAATGATTGACCTCGGATTAGGTAGGGATACCCGCTGAACTTAA
>ZOTU213
AACGCACATTGCGCCCCGTGGTATTCCGCGGGGCATGCCTGTTCGAGCGTCATTATGACCAATCCCGCTCGCGGGGTCTT
GGGCACCGCCTCTGGGCGGGCCTCAAAATCAGTGGCGGTACGGCCGGGCTCTGAGCGTAGTAAATCTTCTCGCTACAGGG
TCCCGGGCGGCACTGGCCAGCAACCCCCAATCTTTTACAGGTTGACCTCGGATCAGGTAGGGATACCCGCTGAACTTAA
>ZOTU214
AACGCACATTGCGCCCCTTGGTATTCCATGGGGCATGCCTGTTCGAGCGTCATTTGTACCCTCAAGCTCTGCTTGGTGTT
GGGTGTTTGTCCACTCCCTGGTGTTTGGACTCGCCTTAAAGCAATTGGCAGCCAGTGTTTTGGTATTGAAGCGCAGCACA
TTTTGCGATTCTAGCCTGAAATACTAGCATCCAGCAAGTCATTTTTCACTTTTGACCTCGGATCAGGTAGGGATACCCGC
TGAACTTAA
>ZOTU215
AACGCACATTGCACCCGCCAGTACTCTGGCGGGTATGCCTGTTCGAGCGTCATCTCAAACCTCAGGCCATCGCCTGCTGT
TGGGACGTCCCGGTCTTTTGCGGGAGCCCCGAATCTCAGTGGCGGAGCCGCCCTGGACTCTGAGCGTAGTAACAGAAATC
GCCCACGAGCACAGGCGGTGCCAGCCGTAAAACGCCCACCACTTCAAGGTTTGACCTCGGATCAGGTAGGGATACCCGCT
GAACTTAA
>ZOTU216
AATGCAAGTTGCGCCCGATGCCATTAGGTTGAGGGCACGTCTTCCTGGGTGTCACATATTGAAGCCTCCTGCCAATTTCC
TTTTGATAGGTATTGTGCAGGGTAGATGTTGGCCTCCCGTGAGCGCTCTTTTGTCTCATGGTTGGTTGAAAATTGAGACT
TTGGTAGGGTGTGCCATGATAAATGGTGGTCACGTGACCTACGAGACCAATCATGTGTTACTCTATTGAATTTGGGATCT
TTTACCCATTTGCGTTTCTAAACGCTCATGATGAGACCTCAGGTCAGGCGGTGCTACCCGCTGAATTTAA
>ZOTU217
AACGCACCTTGCGCTCCTTGGTATTCCTTGGAGCATGCCTGTTTGAGTATCATGAAATTCTCAAAGTAAACCTTTTGTTA
ATTCAACTGGCCTTGCTTTGGATTTGGAGGTCTTGCAGATGTCACAGTCTGCTCCTCTTAAATATATTAGCTGGATCTCA
GTATACACTTGGTTCCACTCGGCGTGATAAGTATCACTCGCTGAGGACACTGTAAAAGGTGGCCAGGCAATGCAGATGAA
CCGCTTCTAATAGTCCATTCACTTGGACAATTACATTTATGATCTGATCTCAAATCAGGTAGGACTACCCGCTGAACTTA
A
>ZOTU218
AACGCATCTTGCGCTCGCTGGTATTCCGGCGAGCATGTCTGTTTGAGTGTCGTGAACTCTTCAACCCCCAATTTTTCTGT
ATGGGAATTTTGGCGCGGCTTGGTTTCTGAACGTTTCATGCTGGATTCTACCCTCGGGTGGAATCGAAGCTCGTTCGTAA
TGCATTAGCATCCTAATCTTCGAGATCAGATTGACTCGGCGTAATAGACTATTCGCTGAGGACATGGCTCCCCGTCAAAA
AGGGAGTTGTGGCTGGACTTGGAAAGCTGGAAGCTTACAAAACCCGACAATTTAGTCAATCATTTTTTAAGATTAGACCT
CAGATCAGGCAGGATTACCCGCTGAACTTAA
>ZOTU219
AACGCACATTGCGCCCGCCAGTATTCTGGCGGGCATGCCTGTTCGAGCGTCATTTCAACCATCAAGCCCCAGGCTTGTGT
TGGGGGCCTGCAGCTGCTGCAGCCCCCTAAAAGCAGTGGCGGACTCGCTGTCATTCCGAGCGCAGTAGTTACATCTCGCT
CTGGGCGTGGCGGTGGGCACCTGCCGTGAAACACTCTTTCTAAGGTTGACCTCGGATCAGGTAGGAATACCCGCTGAACT
TAA
>ZOTU220
AACGCACATTGCGCCCGCCAGTATTCTGGCGGGCATGCCTGTTCGAGCGTCATTTCAACCCTCAAGCCCAGCTTGGTGTT
GGGGATCGGCACACGGCGCCCTCGGGCGCCCGCCGTCCCCTAAATATAGTGGCGGTCCCGCTGCAGCCTCCTCTGCGTAG
TAGTTTTCTCCTCGCAAGGGCAGCTCGGTGGCGACCTCGCCGTAAAACCCCCAACTTCTGAAAGGTTGACCTCGAATCAG
GTAGGAATACCCGCTGAACTTAA
>ZOTU221
AACGCACATTGCGCCCTATGGTATTCCGTAGGGCATGCCTGTTCGAGCGTCATTCAAACCTTCAAGCTCTGCTTGGTGTT
GGGCGTCTGTCCTGCCTCACGGCGCGGACTCGCCTCAAATCTATTGGCGGCCGGCACGTTGGCTTCGAGCGCAGCAGAAA
CGCGAACTCGAGACCGGCGGATCGGCTCCCAGAAGCTACCCCCATGAATTTGACCTCGGATCAGGTAGGGATACCCGCTG
AACTTAA
>ZOTU222
AACGCACATTGCGCCCGCCAGTATTCTGGCGGGCATGCCTGTCTGAGCGTCATTTCAACCCTCATGCCCCTAGGGCGTGG
TGTTGGGGATCGGCCAAGGCCCGCAAGGGACGGCCGGCCCCTAAATCTAGTGGCGGACCCGTCGTGGCCTCCCCTGCGAA
GTAGTGATATTCCGCATCGGATAGCGACGAGCCCCTGCCGTTAAACCCCCCAAACTTTTACAAGGTTGACCTCAGATCAG
GTAGGAATACCCGCTGAACTTAA
>ZOTU223
AACGCACATTGCGCCCGCCAGTATTCTGGCGGGCATGCCTGTTCGAGCGTCATTTCAACCATCAAGCCCCGGCGCTTGTG
TTGGGGACCCGCGGCTGCCGCGGGCCCTTAAAGACAGTGGCGGTCTCGCTGCAGCACCGAGCGTAGTAACATACACATCT
CGCTCCGGGAGCTGCGCGTGCAACCCGCCGTGAAACCCCCCACCTCTCACAAGGTTGACCTCGGATCAGGTAGGAATACC
CGCTGAACTTAA
>ZOTU224
AACGCACATTGCGCCCGCCAGCATTCTGGCGGGCATGCCTGTTCGAGCGTCATTTCAACCCTCAAGCTCTGCTTGGTGTT
GGGGCCCTACGGTTGACGTAGGCCCTTAAAGGTAGTGGCGGACCCTCTCGGAGCCTCCTTTGCGTAGTAACTAACGTCTC
GCACTGGGATTCGGAGGGACTCTTGCCGTAAAACCCCCAAATTTTTAAAGGTTGACCTCGGATCAGGTAGGAATACCCGC
TGAACTTAA
>ZOTU225
AACGCATATTGCGCCCGAGGCCTCTGGCCAAGGGCATGTCTGCCTCAGCGTCGGGTTAATACTCGCCCCCTCTTCTCATT
TATGAGTAGAACGGGCGGATCTGGCCGTTCCAGTGATCATTTGAGAGTTGGATCAGCCGAAGAACAGAGGCTAACCAAGG
ACCCGTCAAGGGCCGCAACTGGGTGGGCAGCTCACGCTTGCTATATCATCTTGGTTGTTGGTCTGGGACTTTGTTGTTCG
GCCCAAAACAGGAAAACCCACATTCATTATCTCGACCTGAGCTCAGGCAAGAACACCCGCTGAACTTAA
>ZOTU226
AACGCATATTGCGCCCGAGGCCTCTGGCCAAGGGCATGTCTGCCTCAGCGTCGGGTTAATACTCGCCCCCTCTTCTCATT
TATGAGTAGAACGGGCGGATCTGGCCGTTCCAGTGATCATTTGAGAGCTGGATCAGCCGAAGAACAGAGGCTAACCAAGG
ACCCGTCAAGGGCCGCAACTGGGTGGGCAGCTCACGCTTGCTATATCATCTTGGTTGTTGGTCTGGGACTTTGTTGTTCG
GCCCAAAACAGGAAAACCCACATTCATTATCTCGACCTGAGCTCAGGCAAGAACACCCGCTGAACTTAA
>ZOTU227
AACGCACATTGCGCCCCTTGGTATTCCATGGGGCATGCCTGTTCGAGCGTCATTTGTACCCTCAAGCTCTGCTTGGTGTT
GGGTGTTTGTCCACTCCCTGGTGTTTGGACTCGCCTTAAAGCAATTGGCAGCCAGTGTTTTGGTATTGAAGCGCAGCACA
TTTTGCGATTCTAGCCTGAAATACTAGCGTCCAGTAAGTCATTTTTCACTTTTGACCTCGGATCAGGTAGGGATACCCGC
TGAACTTAA
>ZOTU228
AACGCACATTGCGCCTTCTGGTAATCCGGGAGGCATGCCTGTCTGAGCGTCATTACACCATTCAATATACTATCTTTTGA
TGGGTAAATTGGTAATGGGTGGTTGACTGCAATTGTAGTCTCGCCTGTAATGTATTGACTATGCTCCTGTAGCTTTAGTT
GTAGCAATAAAAGTTGACAACTTTAAGGCTTACATTTGTCAGTCTTGTTTAATGGTTCTATTTATTGGAACTTTTAGAGT
TTGACCTCAGATCAGGTAGGAATACCCGCTGAACTTAA
>ZOTU229
AACGCACCTTGCGCTCCTTGGTATTCCTTGGAGCATGCCTGTTTGAGTATCATGAGCAAATCTCAAAGTCGAACCTTTTT
GTTAATTCAATTGGTGTTTGCTTTGGACTTGGAGGTCTTGCAGATTTCACCGTCTGCTCCTCTTAAATGCAGTAGCTGGA
TCTCAGTATTATGCTTGGTTCCACTCGGCGTGATAAGTATCACTCGCTGAGGACACTGGTAAAAAGGTGGCCAGGAAAAT
ACTGATTGAACCGCTTCTAACGGTCTATTAACTTAGACAATTACCCCCCCTTAAGTTTGATCTCAAATCAGGTAGGACTA
CCCGCTGAACTTAA
>ZOTU230
AACGCATATTGCGCTCTTTGGTATTCCGAAGAGCATGCTTGTTTGAGTATCAGTAAACACCTCAAAGCTTTTGATTTTTT
TTTGAAAGCTTTGGACTTGAGCAATCCCAACACCAATCTTTTTTAGATTGGAGGCGGGTTGCTTGAAATGCAGGTGCAGC
TGGACATTCTCCTGAGCTAAAAGCATATTCATTTAGTCCCGTCAAACGGATTATTACTTTTGCTGCAGCTAACATAAAGG
GAGTTTGACCGTATTGGCTGACTGATGCAGGATTTCACAGGGGTCGGCAACGACGCTTGTTAAACTCGATCTCAAATCAA
GTAAGACTACCCGCTGAACTTAA
>ZOTU231
AACGCAAATTGCACTCTCTGGTATTCCGGAGAGTATGCCTGTTTGAGGGTCAGTTAAATAAAAATCGGTGTTTTGTTGCC
ACCTTGCGTGGTGACGCATCGGATTTGGGTCGTCTTACCTTCGGTTAAGTGACCTAAAATTTTTGCATGATTTTTCGAAC
GTATTTAAATGATTTACGTACGTTTGTGATATCGAATTACTAGGTGCGGTCATTCTCATGATTCGCGCCCATAATTTCTC
ATCAAAATGACCTCAAATCAGGTAAGAGTACCCGCTGAACTTAA
>ZOTU232
AACGCACATTGCGCCCCCTGGTATTCCGGGGGGCATGCCTATTCGAGCGTCATTATCACCCCTCAAGCCTAGCTTGGTGT
TGGGACCTGCTGTTAAGGCAGTCCCTAAAATCAGTGGCAGTGCTGTCAGGCTCTAAGCGTAGTAATTTCTCTCGCTATGG
TGCCCTGGTAGATACTCGCCAGAACCCCCCCATTTTTAATGATTGACCTCGGATTAGGTAGGGATACCCGCTGAACTTAA
>ZOTU233
AACGCATATGGCGCTCGAGGCTTCGGCCAAGAGCATGTCTGCCTCAGCGTCGGGTTAATATCACACCCACATACCCTGTG
TATGTGATTCCGTGTGGACCTGGCCGTTCCAGTTCAGTGCTCGACCACCTTTACTGGTGATCGAAACAGTCACCCTGGAT
CGGCTGAAGAGCAGAGGCTAACTCTGGACCCGCTAAGGGCCGCAATTGAGTAGGCACTTGTTGCTAATACTTTAATTGTT
GGTCTGGGACTATTGTTCGGCCCTAACCAGGAAATTAACCTTATTTTCTCGACCTGAGCTCAGGCAAGAACACCCGCTGA
ACTTAA
>ZOTU234
AACGCATATTGCGCTCGAGGCCTCGGCTAAGAGCATGTCTGCCTCAGCGTCGGGTTAATATCACACCCCCCTTTCACTTG
TGGGAGGAAGTGTGGATGTGGCGGTTCCAGCACAACCATGTGCTGGATCGGCTGAAATGCAGAAGGGACTGTCAGGACCC
GCTTGCGGGCCACACTTGGGTAGGCGCATTGGTAACACACTGCGTCAATGCACAAGTGTTGGCCTGGGCCCTCATATAGA
CTGTCTTCCCTCTCACTCAGGAACGTGTGACCTACTTAAGGTCACTCCTACTCATTACCTCGACCTGAGCTCAGGCAAGA
ACACCCGCTGAACTTAA
>ZOTU235
AACGCACCTTGCACCTTCTGGTATTCCGGAAGGTACATCTGTTTGAGTGTCATTAATCTCTCAACTGAACAGTTTTTATT
AACTTGTTTGGCTTGGATGTGAGGGCTGCGGGCGACTTTACGGTTGTCGGCTCCCTTTAAATGCATTAGCTGGGGACTTA
GTATGTTGTTCAAGTGCTTCAATGCTTGAAGACCTCCGGTGTGATAATTATCTACGCTGTTGGTTTAGTTGTTGCGCATG
TTTGAGCTTCAGAATGGACTCTGCTTCTAATTGTCTCGCAAGAGACTAGTCCATGTGGGCTACTTTGACAATTGTGACCT
CAAATCAGATGGGACTACCCGCTGAACTTAA
>ZOTU236
AACGCACCTTGCGCCCTCTGGTATTCCGGAGGGCATGCCTGTTTGAGTGTCATGTAGACTCAATCCCTCGGGTTTCCGAG
GAGATTGGACTTGGGTGTTGCCGCTCTGCCGGCTCGCCTTAAAAGACTTAGCGGGATAGCACCGTAGTCGGCGTAATAAG
TTTCGTCGGTGAAGGTTGTGATGACTGCTTACAATCGCCCTCGGGCAATTTTTGACTCTGACCTCAAATCAGGTAGGACT
ACCCGCTGAACTTAA
>ZOTU237
AACGCACATTGCGCTTCCTGGTATTCCGGGAAGCATGCCCGTTTCAGAATCAATAAAAATCTCACCCAGCTTGGTGCTTT
CGAGCGTTGAGTGGAGGTGGATCTGGATCTTTGCGTTAGCAATCTTCTTAAATTCATTGTGTGTGCACCAATTGATGTTT
CTTTTGGTTGTCCGAGTGCAACAGATTTATCTATTTCGCTTTGGCAATTGATTGATGCTCTTGATGCGCATGCTTCACCC
ATAATACGGTCTTCAAATCGGTATGATTTGGATTTCCGATAACTTGATCTGAAATCGGGCAAGAAAACCCGCTGAACTTA
A
>ZOTU238
AACGCACATTGCGCCCGCCAGTATTCTGGCGGGCATGCCTGTTCGAGCGTCATTACAACCCTCAGGCCCCCGGGCCTGGC
GTTGGGGATCGGCGGAGCCCCCCGTGGGCACACGCCGTCCCCTAAATACAGTGGCGGTCCCGCCGCAGCTTCCATTGCGT
AGTAGCTAACACCTCGCAACTGGAGAGCGGCGCGGCCACGCCGTAAAACACCCAACTTCTGAATGTTGACCTCGAATCAG
GTAGGAATACCCGCTGAACTTAA
>ZOTU239
AACGCATATGGCGCTCGAGGCTTCGGCCAAGAGCATGTCTGCCTCAGCGTCGGGTTAATATCACACCCACATACCCTGTG
TATGTGATTCCGTGTGGACCTGGCCGTTCCAGTTCAGTGCTCGACCACCTTTACTGGTGATCGAATCAGTCACCCTGGAT
CGGCTGAAGAGCAGAGGCTAACTCTGGACCCGCTAAGGGCCGCAATTGAGTAGGCACTTGTTGCTAATACTTTAATTGTT
GGTCTGGGACTATTGTTCGGCCCTAACCAGGAAAATTAACCTTATTTTCTCGACCTGAGCTCAGGCAAGAACACCCGCTG
AACTTAA
>ZOTU240
AACGCACCTTGCACCTTCTGGTATTCCGGAAGGTACATCTGTTTGAGTGTCATTAATCTCTCAACTGAACAGTTTTTATT
AACTTGTTTGGCTTGGATGTGAGGGCTGCGGGCGACTTTATAGTTGTCGGCTCCCTTTAAATGCATTAGCTGGGGACTTA
GTATGTTGTTCAAGTGCTTCAATGCTTGAAGACCTCCGGTGTGATAATTATCTACGCTGTTGGTTTAGTTGTTGCGCATG
TTTGAGCTTCAGAATAGACTCTGCTTCTAATTGTCTCACAAGAGACTAGTCCATTTGGGCTACTTTGACAATTGTGACCT
CAAATCAGATGGGACTACCCGCTGAACTTAA
>ZOTU241
AACGCACCTTGCGCTCCTTGGTATTCCGAGGAGCATGCCTGTTTGAGTGTCATTAAATTCTCAATCTCTATCGACTTGTG
TTGTTTAGAAGATTGGATGTGGGGGACTTTGTGAGCAATTATATTCTGTTCACTCCTCTGAAATATATTAGCTGGGAATG
CCTTTGCAAACCAACTATCAGTTTGATAATTATCATTACTGGCGTTGTTGCATGAAGGGAATCTGCTTTCTAATTGTCCT
TATAAGACAAACTGAATAATTTGACCTCAAATCAGGTAGGACTACCCGCTGAACTTAA
>ZOTU242
AACGCATATTGCGCCCTCTGGTATTCCGGAGGGCATGCCTGTCCGAGCGTCATTACTACCCTCAAGCACAGCTTGTTTGT
TGAGCCTTGTCCCTTAATGGACAGGCTCGAAATGCAGTGGCGATGCCGAGTTTGGTGCCCAAGTGTATGGAGCTTTGTCA
CACGCTTTGGTGGCCCAGCCGGCATTCGCCTTGTAATATATGTATATATAACAAGATTTGACCTCGGATCAGGTAGGAAT
ACCCGCTGAACTTAA
>ZOTU243
AACGCACCTTGCGCTCCTTGGCATTCCGAGGAGCATGCCTGTTTGAGTGTCGTTGAATTCTCATGCCCCGGGCACGGAAC
ATTGACGGGCCTGGTCCCTGGAGTATGCAAATCGGGCGTCTGGAATCGTGCTTGGGGAGTGGATTGGTGGAGGTCTTGCA
GGCGGGTATTCCCTCTGCTCCTCTGAAATGCAGCGCACGCACAACTTGTCCACCAGTGTATGGATTGTGCAGCACAACGT
GTGACACGTGCACCTGTCTTCGGTAATGATACAATTATTGCCTTACCGTGTTCAGGCTGGTGCCATTGCATGCACACGTA
TTATTTGACCTCAAATCAGGCAGGACTACCCGCTGAACTTAA
>ZOTU244
AACGCATATTGCGCTCGAGCCTTCGGGCAAGAGCATGTCTGCCTCAGCGTCGGTTTACACTCTCACCCCTCCCAAGTATT
TGGGTGCGATTGGCGTCTATCGCCGTCCACAGGGGTGGATCTGGCTTCCCCAAACTGTAAATGGCAGGTTGGGCTAGCTG
AAGTACAGAGGCTTAAGCAAGGACCCTTTGTGGCTCTAACTGGATAGGTGGAACCGGCTCTTGCCGACTACACGAAGTTA
TTGCTTGTGGAACTTGTTAGGGGCTTGGCAGGAACATGCCTAGTGCATGTCTAAACTTTCGACCTGAGCTCAGGCAAGGC
TACCCGCTGAACTTAA
>ZOTU245
AACGCACATGGCGCCTTCCAGTATCCTGGGAGGCATGCCTGTCCGAGCGTCGTTTCAACCCTCGAGCCCCCGTGGCCCGG
CGTTGGGGACCTGCCCAGGCAGTCCCCGAAAACCAGTGGCGGACCCGACGGGCCCTTCCTTTGCGTAGTAACATCTGCCT
CGCATCGGGAGCCCCCGGGCTATCCGGCCTCTAAACCCCCCTCAAGCCCGCTCCGGCGGCACCAAGGTTGACCTCGGATC
AGGTAGGAATACCCGCTGAACTTAA
>ZOTU246
AACGCACCTTGCGCACCTTGGCATTCCAAGGAGCATGCCTGTTTGAGTGTCATCAAATTCTCAGAACCTCCTACCTGATG
TGGAGGACCATGGTTGATGGAGGGCGTGCCCCTCCTCTCTCTGCCTGTGGTCCACTACTTCTTCAGGCAGCGGGGTCTGG
ATCGGTGGAGGATGCATTGCCAGGCTTAATAACCCTTTGCTTCTCTGAAATGGATCGGCGTCACGGCTTTATTGTCGGTA
TGATACACATACATGTCTTACCTGCTTCCAACCTGTGCCAGCCTTGAACACAAAACACGCTCTCAAGATTTGACCTCAAA
TCAGGCAGGACTACCCGCTGAACTTAA
>ZOTU247
AACGCACATTGCGCCCGCCAGTATTCTGGCGGGCATGCCTGTTCGAGCGTCATTTCAACCCTCAAGCCCAGCTTGGTGTT
GGGAGCTGCAGTCCTGCTGCACTCCCCAAATACATTGGCGGTCACGTCGAGCTTCCATAGCGTAGTAATTTACATATCGT
TACTGGTAATCGTCGCGGCCACGCCGTTAAACCCCAACTTCTGAATGTTGACCTCGGATCAGGTAGGAATACCCGCTGAA
CTTAA
>ZOTU248
AACGCACATTGCGCCCCTTGGTATTCCATGGGGCATGCCTGTTCGAGCGTCATTTTGTACCCTCAAGCACTGCTTGGTGT
TGGGCGTTTGTCCTGCAAAGGACTCGCCTGAAAGCGATTGGCGGCCAACGTAGTCGTGGCAGAGCGCAGCACAATTTGCG
TCTCTCCCCTCTGCGTCGGCGTCCATAAAGCCTACAATTCAAACGTTTGACCTCGGATCAGGTAGGGATACCCGCTGAAC
TTAA
>ZOTU249
AACGCACATTGCACCCGGTGGTATTCTGCCGGGTATGCCTGTTCGAGCGTCATTTCTTCCCTCAGCCCCGGCCGCCTAGG
CGGTCTCGGGCGCTGGTGTTGGGACCTACGGGGCTGTTCCGCAGCGCCGTAGCCCCTAATTTCATCGGCGTACACGCGTA
CGTTGCCCCCTGCGTAGTGGTTTACTTCTCTCGCATCGGGCCGTGCCGCCGTGCTGCCGTCAACCGACAATAGTCAACCA
AAACAGTTTTGACCTCGAATCAGGTAGGGTTACCCGCTGAACTTAA
>ZOTU250
AACGCACATTGCGCCCGCCAGTATTCTGGCGGGCATGCCTGTTCGAGCGTCATTTCAACCCTCAAGCCCCCGGGCTTGGT
GTTGGGGATCGGCGTGCCCTCGCGGCGCGCCGTCCCCGAAATCTAGTGGCGGTCTCGCTGTAGCTTCCTCTGCGTAGTAG
CACACCTCGCACTGGAAAGCAGCGCGGCCACGCCGTTAAACCCCCCACTTCTGAAAGGTTGACCTCGGATCAGGTAGGAA
TACCCGCTGAACTTAA
>ZOTU251
AACGCACATTGCGCCCGCCAGTATTCTGGCGGGCATGCCTGTTCGAGCGTCATTTCAACCATCAAGCCCAGCGCTTGTGT
TGGGGACCCGCGGCTGCCGCGGGCCCTTAAAGACAGTGGCGGTCTCGCTGCAGTACCGAGCGTAGTAACATACATCTCGC
TCTGGGAGCTGCGCGTGCACCCGCCGTAAAACCCCCACCTCTCACAAGGTTGACCTCGGATCAGGTAGGAATACCCGCTG
AACTTAA
>ZOTU252
AACGCACATTGCACTCCTCTGGAGTATGCCTGTTTGAGAATCTATAGTATTAATTCCTTGTGATTTCATTCGTGAAAGAT
CAAAGAGATATGAAGTTCCCATCTCAGGATGGGCTCTTTTAAATAGATTGCTACTAGTAATATGAAAATGCTTGACATTT
CTCTGTATCTATTAGAAAAGTATGTGTATGAAGCCGTGGTTTCTCATAATGCCTACTATATTAGAGGAGATTTGGAGTTT
TCATATGAACAGTTTAGTCCATACCTATAAAGGCGCAAGCCTTGAACCATGGTCTCAAATCAGGTAGGAAGACCCGCTGA
ACTTAA
>ZOTU253
AACGCACATTGCGCTTGAGGCTTCGGCCAAGAGCATGTCTGCCTCAGCGTCGGGTTAATATCGTCTCCCTTGATCCTCAG
GGATCAAGGAAGTGCGGATCTGGCTATTCCAGCTATGCAGCTAGTTTGCGCTAACCCGCAAACATGGCATCAAGCACCTG
GATTAGCTGAAGATTAGAGGCAAACCAAAGGCTCGTAACGGGCCGCTACTGGGTGGGCTGTCAAAAGCTATATTCTTAGT
AGTTGGTCTGAGACTTTGTGTTCAGCCCTCAAACAGGAACATATTAACCTATTATCTCGACCTGAGCTCAGGCAAGAACA
CCCGCTGAACTTAA
>ZOTU254
AACGCACATTGCGCTCTCTGGTATTCCGGGGAGCATGCTCGTTTCAGAATCATTAAAATTCTCAAAGTTACAGTCTTGTT
CCTACAAGGCTGCATCTTTTGGATGTGAGCCCTTTTGTCGTATGGCAATGGCTTGAAAATGATTGTGTTTGCACCAGCTC
TATGGCTCGGTTCTTAACAAGTGCAACAGATGTTAACTCATTCGTTATCTCTTGAAGAGGATCGTTTTCAGGTACTGGTT
GATACACTCAAAACCAAAAACTTTCGCTGATCCTTGGATCTTCGACTGATAACTTGGTCTGAAATCGAGCAAGAAAACCC
GCTGAACTTAA
>ZOTU255
AACGCACATTGCGCCCGCCAGTATTCTGGCGGGCATGCCTGTCCGAGCGTCATTTCAACCCATCAAGCCTAGCGCTTGTG
TTGGAGCCCTGCGGCCGCCGCAGCCTCCTAAAATCAGTGGCGGGCTCGCTATCACGCTGAGTGCAGTAGTATTCTTCTCA
CTCCTGTTGTGTAGCGGGTAACCAGCCGTAAAAACCCCCATATTCAAAGGTTGACCTCGGATCAGGTAGGAATACCCGCT
GAACTTAA
>ZOTU256
AACGCACCTTGCGCTCCTTGGTATTCCGAGGAGCATGCCTGTTTGAGTGTCATGAAACTCTCACCCTCTAGCTTTCTTAA
TCGTGGCTAGCGGCGTGGACGTGAGCGCTGCTGCTTTGTTGCGGCTCGCTCGAAATGTATTAGCAGACCCTTTTCGTAAT
CGGTTCCACTCAACGTGATAAGTATTTCGTTGAGGACAGTTGCAGCAATGCGGCTGGCCGGGATAAGAAAGGCATAGTTG
TCAGCTTCTAATCGCCCTCGGGCAATTTTTTATGATCTGGCCTCAAATCAGGTAGGACTACCCGCTGAACTTAA
>ZOTU257
AACGCATATTGCGCTCTCCGGCATTCCGGAGAGCATGCCTGTTTGAGTATTGGCCTAAATGAGAGTCTTCCTTTAAAGAT
ATAAAAAAGAACGTTAAGAACCCTCAGTTGAGACTTCTCGACAATTCATTGCCGAGTGTTTTAAAATGCAATAGTACCGC
CACGTTTGCGAACTTGGAGTAATATGTGAGCCTGAAAAGGTGACCTCTATTCTCCTCGGACCACGTAGACCTGTTAAGCG
GGAAGTTTTTGAATGCCGAATTATGGGAGACGGTGTTCAATTGTTCGAGTAACGACGAACGAAATAAACTCAATCTCAAA
TCAGGTAGGATTACCCGCTGAACTTAA
>ZOTU258
AACGCACATTGCGCCCGCCAGTATTCTGGCGGGCATGCCTGTCCGAGCGTCATTTCAACCCTCAAGCCCCCGGGCTTGGT
GTTGGAGATCGGCGAGCCCCCCGGGGCGCGCCGTCTCCCAAATATAGTGGCGGTCCCGCTGTAGCTTCCTCTGCGTAGTA
GCACACCTCGCACTGGGAAACAGCGTGGCCACGCCGTAAAACCCCCCACTTCTGAAAGGTTGACCTCGGATCAGGTAGGA
ATACCCGCTGAACTTAA
>ZOTU259
AACGCACCTTGCGCTCCTTGGTATTCCGAGGAGCATGCCTGTTTGAGTGTCATTAAATTCTCAACTTCACCAATTTTGTT
GATGAAGCTTGGATGTGGGGGTCTGCAGAACCTGTTTTCACGGTGTACTGCTCCTCTGAAATGAATTAGCGAGTTCAAAC
TAGGCTCGGTCTATTGGTGTGATAATTATCTACGCCGTGGATTGGGCTTAGACTTGCTTCTAACCGTCTGCAAAGACAAA
CTCTGACCAATTTGACCTCAAATCAGGTAGGACTACCCGCTGAACTTAA
>ZOTU260
AACGCACATTGCGCCCGCCAGTATTCTGGCGGGCATGCCTGTTCGAGCGTCATTTCAACCATCAAGCCCTGCTTGTGTTG
GGGTCCTGCGGCTGCCCGCAGGCCCTGAAAACCAGTGGCGGGCTCGCTAGTCACACCGAGCGCAGTAATACATCTCGCTT
TGGTCGTGCGGCGGGTTCTTGCCGTTAAACACCCCCCTTTCCAAAGGTTGACCTCGGATCAGGTAGGAATACCCGCTGAA
CTTAA
>ZOTU261
AACGCATATTGCGCTCTTTGGTATTCCGAAGAGCATGCTTGTTTGAGTATCAGTAAACACCTCAAAACTTTTTTTTATTT
TTAAAAAATAGTTTTGGACTTGAGCAATCCCAACACCAATCTTTTTTAGATCGGTGGCGGGTTGCTTGAAATGCAGGTGC
AGCTGGACATTCTTCTGAGCTAAAAGCATATTTATTTAGTCCCGTCAAACGGATTATTACTTTTGCTGCAGCTAATATAA
AGGGAGTTTGACCGTTTTGGCTGACTGATGCAGGATTTCACAAGGGTCGGCAACGATTCTTGTAAAACTCGATCTCAAAT
CAAGTAAGACTACCCGCTGAACTTAA
>ZOTU262
AACGCAAATTGCACTCCCTGGTATTCCGGGGAGTATGCCTGTTTGAGGGTCGTTAGAATAAAAATCGAGGCGTCGCTCTT
TTTTTTAGGGTGATCGCGTCGGAATTGAGCCGTCTTTCAAATGTTAATTCATGTCAAAGTGGCTTAAAATTCATCCATCC
GGTACGATTAAAGCGTATTTAAGATCAATTTTGATTAAGAACGCGCGATGACGGACCATCTCATGTAGTACGTTTGACCT
GGCGTCGTTAGGTTCATTCGTATACGATACTCAACTTTTGACCTCAAATCAGGTAAGAATACCCGCTGAACTTAA
>ZOTU263
AACGCACATTGCGCCCTTTGGTATTCCATAGGGCATGCCTGTTCGAGCGTCGTCTCAAACCTTCAAGCCTAGCTTGGTGT
TGGGTGATTGTCCCGCGTTACCGCGCGGACTCGCCTCAAAGTCATTGGCAGCAGACTCGGTAGCTAATTGCGCAGCACAT
CGCGCCGGAAGCTCCCTGTCCGCTATCCACGAGCACAGTCTCATCAGTTTTTGACCTCGGATCAGGTAGGGATACCCGCT
GAACTTAA
>ZOTU264
AACGCACATTGCGCCCTTTGGTATTCCGAAGGGCATGCCTGTTCGAGCGTCATTATCACCCCTCAAGCCCTCGGCTTGGT
GTTGGACGGTTTGGTGGAGGCCCCCTTTGCGGGCCTTTACCCCTCCCAAAGACAATGACGGCGGCCTCGTTGGACCCCCG
GTACACTGAGTTCTTCACGGGACACGTATCGGACTACGGGTTTACGGGACACGGTCTGCCTCCCCTCAGGGAGAATCTTT
TTTATCAAGGTTGACCTCGGATCAGGTAGGGATACCCGCTGAACTTAA
>ZOTU265
AACGCACATTGCGCCCGCTAGTATTCTGGCGGGCATGCCTGTTCGAGCGTCATTTCAACCATCAAGCGCCTGCGCTTGTG
TTGGAGCCCTGCGGCTGCCGCAGGCTCCCAAACCCAGTGGCGGGCTCGTCGTCGTACCGAGTGCAGTAAACTTACCACGC
TCAGGGCACGCGACGGGTGACCGGCCGTAAAACCCCCCATTTCTCAAGGTTGACCTCGGATCAGGTAGGAATACCCGCTG
AACTTAA
>ZOTU266
AACGCACATTGCGCCCGCCAGTATTCTGGCGGGCATGCCTGTTCGAGCGTCATTTCAACCCTCAAGCCCAGCTTGGTGTT
GGGAGCTGCAGTCCTGCTGCACTCCCCAAATACATTGGCGGTCACGTCGAGCTTCCATAGCGTAGTAATTTACACATCGT
TACTGGTAATCGTCGCGGCCACGCCGTTAAACCCCAACTTCTGAATGTTGACCTCGGATCAGGTAGGAATACCCGCTGAA
CTTAA
>ZOTU267
AACGCACATTGCGCCCGCCAGTATTCTGGCGGGCATGCCTGTTCGAGCGTCATTTCAACCATCAAGCGCCTGCGCTTGTG
TTGGAGCCCTGCGGCTGCCGCAGGCTCCCAAACCCAGTGGCGGGCTCGTCGTCGTACCGAGTGCAGTAAATTTACCACGC
TCAGGGCGCGCGACGGGTGACCGGCCGTAAAACCCCCCAACTTATCAAGGTTGACCTCGGATCAGGTAGGAATACCCGCT
GAACTTAA
>ZOTU268
AACGCACATTGCGCTCTTTGGTATTCCGGAGAGCATGCCTGTTTGAGAATCAGTAAATCTATCAACCGCTTTTATTGCGG
TTGGATATGGGTCCTTTGAGACTTCACAGCCTCAATGACCTGAAATGAAATGTTACGCATCCTTGGACTAACAGTTCTTG
GGCATACGCATGAATGAGGCAACTCACAAGTACGTCTGTTCTCATGGAATTGTCGGTTTGATTGGACTGGGTAACTCAAC
TATTATCCAGAGTTGGACGACGTCAGTCAGCCTTCTTTGAACACTTGGTCTCAAATCAGGTAGGAAAACCCGCTGAACTT
AA
>ZOTU269
AACGCACATTGCGCCCGCTAGTATTCTGGCGGGCATGCCTGTTCGAGCGTCATTTCAACCATCAAGCCCCAGGCTTGTGT
TGGGGACCTGCGGCTGCCGCAGCCCCCTAAAAGCAGTGGCGGTCTCGCTGTCATACCGAGCGCAGTAGTTAATTCTTCGT
TCTGGTCGTGGCGGCGGGTACTTGCCGTGAAACATCTTTCTAAGGTTGACCTCGGATCAGGTAGGAATACCCGCTGAACT
TAA
>ZOTU270
AACGCACATTGCGCCCACTAGTATTCTGGTGGGCATGCCTGTTCGAGCGTCATTTCAACCCTCAAGCCTGGCTTGGTGTT
GGGGCTCTGCGCCTGCAGTCCCTTAAATCCAGTGGCGGACACGCTAGGTCTCCGAGCGCAGTAGTTTCTTCTCGCTCAGG
GCGTCCGGCGTGGGCTTGCCTCGCACCCATCTTATCAAGGTTGACCTCGGATCAGGTAGGAATACCCGCTGAACTTAA
>ZOTU271
AACGCACATTGCGCCCGCTGGTATTCCAGCGGGCATGCCCGTTCGAGCGTCATTTTAATCCCTTCCCGGGAGACTCTTCT
ATTCTGTAGTGGAGTGTCCGCGGGGCGTTGGCACTAGGCCGCCTTTTTTTTTAGGCGGCCAGAGCCGAAATGAAGCGGCG
GACTCGCGGTGGCCCCTAGCGTAGTAGAAACAACCCTTCTCGCTTAGGAGAGCTGCAGCGGTGGACCACAGCCTTACATG
CTTTTTTTCTTTTCTTTTCTTTTTTTAAAAAGGGAAAAAAAAAGCTACACATAAAAACTTGACCTCGGATCGGGTAGGAC
TACCCGCTGAACTTAA
>ZOTU272
AACGCACATTGCGCCCGCCAGTATTCTGGCGGGCATGCCTGTCCGAGCGTCATTTCAACCCTCGAACCCCTCCGGGGGGT
CGGCGTTGGGGATCGGCCTTCCTTCACGGGGGCCGTCTCCGAAATACAGTGGCGGTCTCGCCGCAGCCTCTCCTGCGCAG
TAGTTTGCACACTCGCATCGGGAGCGCGGCGCGTCCACAGCCGTTAAACACCCAACTTCTGAAATGTTGACCTCGGATCA
GGTAGGAATACCCGCTGAACTTAA
>ZOTU273
AACGCACATTGCGCCCACTGGTATTCCGGTGGGCATGCCTGTCTGAGCGTCAGTATAATCTCAAGCTTCTGCTTGGTATT
GGAAGATGATCTGTATAGCAGTTCACTTCTTAAACTGATTGGCAAGTTTACATAGCAGCAAGCATAGTAGAAATACCATT
AGCTTAGTTACTTTGTATGCTTCGCCATAATCAAATCTTTAAGGTTTGACCTCAGATCAGGTAAGGATACCCCCTGAACT
TAA
>ZOTU274
AACGCACATTGCGCCCTTTGGTATTCCGAAGGGCATGCCTGTTCGAGCGTCATTTCACCACTCAAGCCTGGCTTGGTATT
GGGCGCCGCGGTCAATCCGCGCGCCTCAAAGTCTCCGGCTGAGCTGTCCGTCTCTAAGCGTTGTGATTTCATTAATCGCT
TCGGAGTGCGGGCGGCCGCGGCCGTTAAATCTTTCACAAGGTTGACCTCGGATCAGGTAGGGATACCCGCTGAACTTAA
>ZOTU275
AACGCACATTGCGCCCGCCAGCACTCTGGCGGGCATGCCTGTTCGAGCGTCATTTCAACCATCAAGCCCCAGGCTTGCGT
TGGAGCCCTGCGGCTGCCGCAGCCTCCCAAAAGCAGTGGCGGGCTCGCTATCACACCGAGTGCAGTAGATTACTCTTCGC
TCAGGGCGTGTGGCGGGTTCCAGCCGTGAAACCCCCTACTTCTCAAGGTTGACCTCGGATCAGGTAGGAATACCCGCTGA
ACTTAA
>ZOTU276
AACGCATATTGCGCTCTTTGGTATTCCGAAGAGCATGCTTGTTTGAGTATCAGTAAACACCTCAAAGACATTTCTGATTT
ATTTTCTGGAATGGCTTTGGACTTGAGCAATCCCAACACCAGTCGTTTACGATCGGCGGAGGGTTGCTTGAAATGCAGGT
GCAGCTGGACATTCTCCTGAGCTATAAGCATATCTATTTAGTCCCGTCAAACGGATTATTACTTTTGCTGCAGCTAACAT
AAAGGGAGTCTGACCGTATTGGCTGACTGATGCAGGATTTCACAAGGGTTGGAAACGACTCTTGTAAAACTCGATCTCAA
ATCAAGTAAGACTACCCGCTGAACTTAA
>ZOTU277
AACGCACATTGCGCCCTTTGGTATTCCTTAGGGCATGCCTGTTCGAGCGTCATTTAACCCCTCAAGCTCAGCTTGGTGTT
GGGCGTCTGTCCGCCGCTCCGTCGGCGGACTCGCCTCAAAGACATTGGCGGCCGGTACCTTGGCTTCGAGCGCAGCAGAA
ACGCGGTCTCGGGGTCCAGGGGATCGAGCTCCCAGAAGCCATTCTTTTATTTTTTGACCTCGGATCAGGTAGGGATACCC
GCTGAACTTAA
>ZOTU278
AACGCACATTGCGCCCCTTGGTATTCCATGGGGCATGCCTGTTCGAGCGTCATTTGTACCTTCAAGCTTTGCTTGGTGTT
GGGTGTTTGTCCTGAGGGACTCGCCTTAAAGTAATTGGCAGCCAGTGTTTGGTTTTGAAGCGCAGCACAAGTCGCGATTC
AAGGCTATACACCAGCTTCCACAAGCCTTTTTCACTTTTGACCTCGGATCAGGTAGGGATACCCGCTGAACTTAA
>ZOTU279
AACGCACATTGCGCCCTTTGGTATTCCGAAGGGCATGCCTGTCTGAGCGTCAATAAATCAATCAAACTTTGGTTTGGAAT
TGGAGGAAGCGTTGGCTACATCGCTCTTCTGTAAGCTATTGGCGATGGTGTTCTAGCTTGTAAGACGTAGTAAGTAATTT
CTCGTCAATGCAACTGTTCTTGCTATCTGTCAGTTGAATGATTTATTTCTACAGCTTGACCTCAGATCAGGTAGGGATAC
CCCCTGAACTTAA
>ZOTU280
AACGCACATTGCGCCCCTTGGTATTCCATGGGGCATGCCTGTTCGAGCGTCATTTACACCCTCAAGCTCTGCTTGGTGTT
GGGCGTCTGTCCCGCTTCATGCGTGGACTCGCCCCAAAGATATTGGCAGCGGTCTTGCCAGCTTCTCGCGCAGCACTTTG
CGTTTCTCGAAGCTTTGGCGGATCGGCGTCCACCAAGTCTATATCACAGTTTGACCTCGGATCAGGTAGGGATACCCGCT
GAACTTAA
>ZOTU281
AACGCATCTTGCGCTCGCTGGTATTCCGGCGAGCATGTCTGTTTGAGTGTCGTGAACTCTTCAACCCCCAATTTTTCTGT
ATGGGAATTTTGGCGCGGCTTGGTTTCTGAACGTTTCATGCTGGATTCTACCCTCGGGTGGAATCGAAGCTCGTTCGTAA
TGCATTAGCATCCTAATCTTCGAGATCAGATTGACTCGGCGTAATAGACTATTCGCTGAGGACATGGCTCCCCGTCAAAA
AGGGAGTTGTGGCTGGACTTGGAAAGTTGGAAGCTTACAAAACCCGACAATTTAGTCAATCATTTTTTAAGATTAGACCT
CAGATCAGGCAGGATTACCCGCTGAACTTAA
>ZOTU282
AACGCACATTGCGCCCGCTAGTATTCTGGCGGGCATGCCTGTTCGAGCGTCATTTCAACCATCAAGCCCTAGGCTTGTGT
TGGGGCCCTGCGGCCGTCCGCAGCCCCCTAAAAACAGTGGCGGGCTCGCTATATACCGAGTGCAGTAGTTTACTCTTCGC
TCAGGACATGTAGTGGGTTCTTGCCGTAAAACCCTCCATTTATCAAGGTTGACCTCGGATCAGGTAGGAATACCCGCTGA
ACTTAA
>ZOTU283
AACGCACATTGCGCCCGCCAGTATTCTGGCGGGCATGCCTGTTCGAGCGTCATTTCAACCATCAAGCCCAGCGCTTGTGT
TGGGGACCCGCGGCTGCCGCGGGCCCTTAAAGACAGTGGCGGTCTCGCTGCAGTACCGAGCGTAGTAACATACATCTCGC
TCTGGGAGCTGCGCGTGCACCTGCCGTAAAACCCCCACCTCTCACAAGGTTGACCTCGGATCAGGTAGGAATACCCGCTG
AACTTAA
>ZOTU284
AACGCACATTGCGCCCACTGGTATTCCGGTGGGCATGCCTGTTCGAACGTCATCAAACATCTCAGCACCCTCCCTTGCGG
TGTGGCTGCTGGTCTTGCTCCGTGCCGGTCCTCTGGGATCAGCTGGGGCGAAATTCAATGATGCTGACAGCTGTCCTGTC
TTCGTGTAGTAATTATAACCTCATGGAAGCAGAGCAACGTTGTCCAGCCAACCAGACCCCAATTTTCTAGTGTTTGACTT
CGGATCAGGTAGGGATACCCGCTGAACTTAA
>ZOTU285
AACGCAAATTGCACCCTCTGGTAATCCGGAGGGTATGCCTGTTTGAGTGTCTTTAGTAATTATTGACATATACCTATGTA
ATAATGTCAGAATTGAGCTATCTATCTACGTGCCAAGAATAGTGGCTTTAAATAAGACCATGTCATACATATATCTTTAC
GTTATGTATACATATTTATCAAATTGACCTCAAATCAGGTAAGAATACCCGCTGAACTTAA
>ZOTU286
AACGCACATTGCGCCCGCCAGCATTCTGGCGGGCATGCCTGTTCGAGCGTCATTTCAACCATCAAGCCCCCGGGCTTGTG
TTGGGGACCTGCGTCTGACCGCAGGCCCTGAAAACCAGTGGCGGGCTCGCTGTCCACACCGAGCGTAGTAACTAAACCTC
GCTCCGGGAGTGCCGCGGGCGCCTGCCGTTAAACCCCCCACCACACCAAAGGTTGACCTCGGATCAGGTAGGAATACCCG
CTGAACTTAA
>ZOTU287
AACGCACATTGCGCCCACTGGTATTCCGGTGGGCATGCCTGTCTGAGCGTCAGTATAATCTCAAGCAACCGCTTGGTATT
GGAGGATGAGCTGCCTAGCAGTTCACTTCTTAAACTGATTGGCAAGTTTACATAGCAGCAAGCGTAGTAGAAATACCATC
AGCTTAGTTACTGTGTATAGCTTTGTCAAAATCAAACTATTTTTAAGGTTTGACCTCAGATCAGGTAAGGATACCCCCTG
AACTTAA
>ZOTU288
AACGCACATTGCGCCCCTCGGTATTCCGTGGGGCATGCCTGTTCGAGCGTCATCTACACCCTCAAGCTCTGCTTGGTGTT
GGGCGTCTGTCCCGCCTCCGCGCGTGGACTCGCCCCAAATTCATTGGCAGCGGTCCTTGCCTCCTCTCGCGCAGCACATT
GCGCTTCTTGAGGGGCTCCGGTTCGCGTCCAACAAGCACATTTACCGTCTTTGACCTCGGATCAGGTAGGGATACCCGCT
GAACTTAA
>ZOTU289
AACGCATATTGCACTGTGCTTCATGCACAGTATGCCTGTTTGAGAATCTATAGTATTTCTTTATCACCCTTGGGTGGTAA
GATTTGAGGTTTCCCTTTGAAATACAAGGGTACTTTTAAAACTATAGCCGGTCTAGTGTAAAAATCTACCCTACCGAAAA
GTGTTTGAATGGGACTCCGGTTTCTTATAACGCTTATTAGGCTGGATAGGCAAAGTTTTTGCAAGAGGGCGGTTCGAAAC
CATAAAGTGCAGTGAAAGCTGTACTTGAACCATGGTCTCAAATCAGGTAGGAAGACCCGCTGAACTTAA
>ZOTU290
AACGCACATTGCGCCCGCCAGTATTCTGGCGGGCATGCCTGTTCGAGCGTCATTTCAACCCTCAAGCCCCAGCGGTTTGG
TGTTGGGGACCGGCGAGTACAGAGGCTTTGGGGACTTGTCCCCCTTCCCTCGGCGCCGCCCCCGAAATGAATTGGCGGTC
TCGTCGCGGCCTCCTCTGCGTAGTAGCACAACCTCGCATCAGGAGCGCGGCGCGGCCACTGCCGTAAAACGCCCAACTTT
TTTTAAGAGTTGACCTCGAATCAGGTAGGAATACCCGCTGAACTTAA
>ZOTU291
AACGCACATTGCGCCCTTTGGTATTCCGAAGGGCATGCCTGTCTGAGCGTCAATAAATCAATCAAACCTTGGTTTGGTAT
TGGGAGAAGAGGTTTTTGTCTCTCTCCTTTAAGCTATTGGCGACGCTATTTCAGCTTGTAAGACGTAGTAAGTAATTTCT
CGTTAAAGCAACTGTATGGCTGTCTGCCAAATGAACGATTTATTTTACAGCTTGACCTCAGATCAGGTAGGGATACCCCC
TGAACTTAA
>ZOTU292
AACGCACATTGCGCCCATTAGTATTCTAGTGGGCATGCCTGTTCGAGCGTCATTTCAACCCTTAAGCCTAGCTTAGTGTT
GGGAGACTGCCTAATACGCAGCTCCTCAAAACCAGTGGCGGAGTCTGTTCGTGCTCTGAGCGTAGTAATTCTTTATCTCG
CTTCTGTAAGCCGGTCAGACGACAGCCATAAACCGCACCCTTCGGGGGCACTTTTTAATGGTTGACCTCGGATCAGGTAG
GAATACCCGCTGAACTTAA
>ZOTU293
AACGCACCTTGCGCTCCTTGGTATTCCGAGGAGCATGCCTGTTTGAGTGTCATTAAATTCTCAACCTCACCATTTTTGTA
ATGAGAATGTGTGTAGGCTTGGATGTGGGGGTTGCAGGTCCACTCTGTGGTCTGCTCCTCTGAAATGTATTAGTGGGTTT
GGTCCCCTATCTATTGGTGTGATAATTATCTACGCCGTGGACTGGAAGACTATTATGAACCTGCTTCTAACCGTCCTTTA
CCGGACAATACTTGACATTTTTGACCTCAAATCAGGTAAGACTACCCGCTGAACTTAA
>ZOTU294
AACGCATATTGCGCTCGAGGCCTCGGCTAAGAGCATGTCTGCCTCAGCGTCGGGTTAATATCACCCCCCCTTTCACTTGT
GGGAGGGAGTGTGGATGTGGCGGTTCCAGCACACAACCATGTGCTGGATCGGCTGAAATGCAGAAGGGACTGTCAGGACC
CGCTTGCGGGCCACACTTGGGTAGGCGCATTGGTAACACACTGCGTCAATGCACAAGTGTTGGCCTGGGCCCTCATATAG
ACTGTCTTCCCTCTCACTCAGGAACGTGTGACCTACTTAAGGTCACTCCTACTCATTACCTCGACCTGAGCTCAGGCAAG
AACACCCGCTGAACTTAA
>ZOTU295
AACGCACATTGCGCCCCTTGGTATTCCATGGGGCATGCCTGTTCGAGCGTCATTTGTACCCTCCAGCCCTGCTGGGTGTT
GGGCGTTTTGTTCCGCTGCACGCGTGAACTCGCCTCAAATGCATTGGCAGCCCGCCGTCCCGTGTGGGAGCGCAGCACAT
TTTGCGCTTTCCGCTGCTGACGGTGGCATCCACAAGTCTACCATTTTACGCTTGACCTCGGATCAGGTAGGGATACCCGC
TGAACTTAA
>ZOTU296
AACGCACATTGCGCCCGCTAGTATTCTGGCGGGCATGCCTGTTCGAGCGTCATTTCAACCATCAAGCCCTAGGCTTGTGT
TGGGGCCCTGCGGCTGTCCGCAGCCCCCTAAAAACAGTGGCGGGCTCGCTATATACCGAGTGCAGTAGTTTACTCTTCGC
TCAGGACATGTAGTGGGTTCTTGCCGTAAAACCCCCCATTTATTAAGGTTGACCTCGGATCAGGTAGGAATACCCGCTGA
ACTTAA
>ZOTU297
AACGCACATTGCGCCCGCCAGTATTCTGGCGGGCATGCCTGTTCGAGCGTCATTTCAACCATCAAGCCCCCGGGCTTGCG
TTGGGGACCTGCGGCTGCCCGCAGGCCCTTAAAACCAGTGGCGGGCTCGCTGTCGCACCGAGCGTAGTAGCATACTTCTC
GCTCCGGGAGCGCGGCGGGCGCCTGCCGTAAAACACCCCAAAACACCAAAGGTTGACCTCGGATCAGGTAGGAATACCCG
CTGAACTTAA
>ZOTU298
AACGCACATTGCGCCCCTTGGTATTCCGGGGGGCATGCCTGTTCGAGCGTCATTATCACCCCTCAAGCTCAGCTTGGTGT
TGGGGCCTGCCCGTCACAGGGCAGCCCTTAAAAGCAGTGGCGGTGCCATCTGGCTCTACGCGTAGTAATACTCCTCGCGA
CAGAGTCCCGGTGGTGTCCTGCCAGAACCCCCCATATTTTTAATGATTGACCTCGGATCAGGTAGGGATACCCGCTGAAC
TTAA
>ZOTU299
AACGCACATTGCGCCCGCCAGTATTCTGGCGGGCATGCCTGTTCGAGCGTCATTTCAACCCTCAAGCCCCCGGGCTTGGT
GCTGGGGATCGGCCGTCATGGGCCGGCCCCGAAATCGATTGGCGGTCTCGCTGTAGCCTCCTCTGCGTAGTAGCAACACC
TCGCACTGGAACGCGGCGCGGCCACGCCGTAAAACCCCAACTTCTGAAAGGTTGACCTCGGATCAGGTAGGAATACCCGC
TGAACTTAA
>ZOTU300
AACGCACATTGCACTCCTCTGGAGTATGCCTGTTTGAGAATCTATAGTATTTATTCATCTTGAATTCATTCGTGAGTGAT
AGACGAGATATGAAGCTCCCATTCTTTGACTGGGTTCTTTTAAATAGATTGCTACTAGTAATATGAAAATGCTTGACATT
TCTCTATACCTTTTAGAAAAGTATGTGTATGAAACTGTGGTTTCTCATAATGCCTATTACATTAGAGGGGATTTGGAGTT
TTCATATGAACAGTTTAGTCCATACCTATAAAGGCGAAAGCCTTGAACCATGGTCTCAAATCAGGTAGGAAGACCCGCTG
AACTTAA
>ZOTU301
AACGCACATTGCGCCCTTTGGTATTCCAAAGGGCATGCCTGTTCGAGCGTCATTTGTACCCTCAAGCTTTGCTTGGTGTT
GGGCGTTTTTGTCTCTGGTCCGCCAGCGACTCGCCTTAAAATCATTGGCAGCCGGCCTACTGGTTTCGGAGCGCAGCACA
AATTTGCGCTTCTTCCAGCAGCGGTCCGCGTCCATGAAGCCACTTTTTCAACGTTTGACCTCGGATCAGGTAGGGATACC
CGCTGAACTTAA
>ZOTU302
AACGCATATTGCGCTCGAGCCCTCGGGCAAGAGCATGTCTGCCTCAGCGTCGGTTTACACCCTCACCCCTCCCAACTTGT
TGGGTGCGTTTGCTCTGTTTGCAAGCCTAGGGGTGGATCTGGCTTCCCCAACCAGCCATCAGGCAGATTGGGTTGGCTGA
AGTGCAAAGGCTTAAGCAAGGACCCGATATGGGCTTCAACTGGATAGGTAGCACCGGCTTCTGCCGACTACACGAAGTTG
TTGCTTGTGGATCTTGCTAGAAGCTAAGTAGGAATGTGCCTTTGGCATACCTAAACTTTCGACCTGAGCTCAGGCAAGAT
TACCCGCTGAACTTAA
>ZOTU303
AACGCATATTGCGCTCGAGCCCTCGGGCAAGAGCATGTCTGCCTCAGCGTCGGTTTACACCCTCACCCCTCCCAACTTGT
TGGGTGCGTTTGCTCTGTTTGCAAGCCTAGGGGTGGATCTGGCTTCCCCAACCAGCCATCAGGCAGATTGGGTTGGCTGA
AGTGCAGAGGCTTAAGCAAGGACCCAATATGGGCTTCAACTGGATAGGTAGCACCGGCTTCTGCCGACTACACGAAGTTG
TTGCTTGTGGATCTTGCTAGAAGCCAAGTAGGAATGTGCCTTTGGCATACCTAAACTTTCGACCTGAGCTCAGGCAAGAT
TACCCGCTGAACTTAA
>ZOTU304
AACGCAACTTGCGCTCCTTGGTATTCCATGGAGCATGCCTGTTTGAGAGTCACGTAAACCCTCACCCTTACGATGTTACA
ATTGTGTTGTGGTGGATTTGGATTGTGCCGTAATTGGCTCATCCTGAAATGCATTAGCTTGTGCTTTTTACAGTGCTCGG
CATGGTGTGATAATTATCTGCGCCGTCGCCTTAGGCCTGTTCTATATGTGCAGCTTCTAATCGTCCCTTGTGGACAACTT
ACTTAACACTTTGGCCTCAAATCAGGTAGGACTACCCGCTGAACTTAA
>ZOTU305
AACGCACATTGCGCCCGCTAGTATTCTGGCGGGCATGCCTGTTCGAGCGTCATTTCAACCATCAAGCCCCAGGCTTGTGT
TGGGGACCTGCGGCTGCCGCAGCCCCCTAAAAGCAGTGGCGGTCTCGCTGTCATACCGAGCGCAGTAGTTTATCTTCGCT
TTGGGCGTGGTGGCGAGTGCCGGCCGTGAAACACTTTTCTAAGGTTGACCTCGGATCAGGTAGGAATACCCGCTGAACTT
AA
>ZOTU306
AACGCATCTTGCGCTCCTTGGCATTCCGAGGAGCACGCCTGTTTGAGTGTCATTAAATTCCTCAAATCCTCCAATCTTGC
CCACCCAGGGCTGGAGTGGTTGGTTTGGATCGTTGGAGGCTTCTGAATGCAGGCTCGCTTCGAAGGGCCTGCTCCTCTGA
AATGCATTAGCAATGGCCGTGGCGTCGTCGTTGGCATGGTAAAAATGCTCGTTATTTTCTGCCACTTGACACAGACAACC
ACCTCCCACGCTTCTAATCTGGCCACCTGTTTTCTCGGTGCCCTTGATGACCATTTTGACCTCAAATCAGGTGGGACTAC
CCGCTGAACTTAA
>ZOTU307
AACGCACCTTGCGCTCCTTGGTATTCCGAGGAGCATGCCTGTTTGAGTGTCATTAAATTCTCAACCTCACCCATTTTGTC
ATGAGATGGTTTGTGTAGGCTTGGATGTGGAGGCTTTGCAGGTCCACTCTTTTGTGGTCTGCTCCTCTGAAATGCATTAG
TGGGTTTCGCCCCTAAATCTATTGGTGTGATAATTATCTACGCCGTTGATCTAGGTTTGGCAATACAAAGAACCTGCTGA
CAACCGTCCGTCTCGGACAACTTGACATTTTTGACCTCAAATCAGGTAAGACTACCCGCTGAACTTAA
>ZOTU308
AACGCACATTGCGCCCGGGAGTAATCTCCCGGGCATGCCTGTCCGAGCGTCATTTCAGCCCTCGAGCCGCTTTTAGTGGA
TCGGTGTTGGGGCACTACGGTAAAACGTAGGCCCCGAAATGAAGTGGCGGTCCCGCCGCGGCGTCCTATGCGTAGTAACT
TTCAGTCTCGCATCGGGTCCCGGCGGTGACCTGCCGTCAACCTAATTATTTTCTATGGTTTGACCTCGGATCAGGTAGGG
TTACCCGCTGAACTTAA
>ZOTU309
AACGCACATTGCGCTCTCTGGTATTCCGGGGAGCATGCTCGTTTCAGAATCATTAAAATTCTCAAAGATACAGTCTTTGT
TTCTACAATGCTGCATCTTTTGGATGTGAGCCGTTTTGTCGTATGGCAATGGCTTGAAAATGATTGTGTTTGCACCAGCT
ATATGGCTCGGTTCTTAACAAGTGCAACAGATGTTAACTCATTCGTTATCTCTTGAAGAGGATCGTTTCCAGGTACTGGT
TGATACACTCAAAACCAAAACACTTTCGTTGATCCTTGGATCTTCGACTGATAACTTGGTCTGAAATCGAGCAAGAAAAC
CCGCTGAACTTAA
>ZOTU310
AACGCATATGGCGCTCGAGGCTTCGGCCAAGAGCATGTCTGCCTCAGCGTCGGGTTAATATCACACCCACATACCCTGTG
TATGTGATTCCGTGTGGACCTGGCCGTTCCAGTTCAGTGCTCGACCACCTTGACTGGTGATCGAATCAGTCACCCTGGAT
CGGCTGAAGAGCAGAGGCTAACTCTGGACCCGCTACGGGCCGCAATTGAGTAGGCACTTGTTGCTAATACTTTAATTGTT
GGTCTGGGACTATTGTTCGGCCCTAACCAGGAAATTAACCTTATTTTCTCGACCTGAGCTCAGGCAAGAACACCCGCTGA
ACTTAA
>ZOTU311
AACGCACATTGCGCCCTCTGGTATTCCGGGGGGCATGCCTGTCCGAGCGTCATTGCGAACCCTCAAGCACGGCTTGTGTG
TTGGGCCGCCGTCCCCTCGTTTGGAGGGGACGGGCCTGAAAGGCAGCGGCGGCGTCGCGTCCGGTCCTCGAGCGTATGGG
GCTCTGTCACGCGCTCAAGGAGGGGTCCGGCCGGGGCCATAGCCTCTGAAGGTCAATTCTTCCAAGGTTGACCTCGGATC
AGGTAGGAGTACCCGCTGAACTTAA
>ZOTU312
AACGCACATTGCGCCCGCCAGTATTCTGGCGGGCATGCCTGTTCGAGCGTCATTTCAACCCTCAAGCCCCCGGGCTTGGT
GTTGGGGATCGGCGTGCCCTCGCGGCGCGCCGTCCCCTAAATCTAGTGGCGGTCTCGCTGTAGCTTCCTCTGCGTAGTAG
CAACACTCGCACTGGATCGCAGCGCGGCCACGCCGTTAAACCCCCCACTTCTGAAAGTTTGACCTCGGATCAGGTAGGAA
TACCCGCTGAACTTAA
>ZOTU313
AACGCACATTGCGCCCTTTGGTATTCCATAGGGCATGCCTGTTCGAGCGTCGTCTCAAACCTTCAAGCCTAGCTTGGTGT
TGGGTGACTGTCCCGCGTTACCGCGCGGACTCGCCTCAAAGTCATTGGCAGCAGACTCGGTAGCTAATTGCGCAGCACAT
CGCGCCGGAAGCTCCCTGTCCGCTATCCACGAGCACAGTCTCATCAGTTTTTGACCTCGGATCAGGTAGGGATACCCGCT
GAACTTAA
>ZOTU314
AACGCATATTGCGCTCTCCGGCATTCCGGAGAGCATGCCTGTTTGAGTATTGGCCTAAATGAGAGTCTTCCTTTAAAGAT
ATAAAAAAGAACGTTAAGAACCCTCAGTTGAGACTTCTCGACAATTCATTGCCGAGTGTTTTAAAATGCAATAGTACCGC
CACGTTTGCGAACTTGGAGTAATATGTGAGCCTGAAAAGGTGACCTCTATTCTCCTCGGACCACGTAGACTTGTTAAGCG
GGAAGTTTTTGAATGCCGAATTATGGGAGACGGTGTTCAATTGTTCGAGTAACGACGAACGAAATAAACTCAATCTCAAA
TCAGGTAGGATTACCCGCTGAACTTAA
>ZOTU315
AACGCACATTGCGCCCGGGAGTAATCTCCCGGGCATGCCTGTCCGAGCGTCATTTCAACCCTCGAGCCGCTTTTAGTGGA
TCGGTGTTGGGGCACTACCGTCAAACGTAGGCCCCTAAATGAAGTGGCGGTCCCGCCGCGGCGTCCTATGCGTAGTAACT
TTCAGTCTCGCATCGGGTCCCGGCGGTGACCTGCCGTCAACCTAATTATTTTCTATGGTTTGACCTCGGATCAGGTAGGG
TTACCCGCTGAACTTAA
>ZOTU316
AACGCACATTGCGCCCTTTGGTATTCCGAAGGGCATGCCTGTTCGAGCGTCATTATCACCCCTCGAGCCTTCGGCTTGGT
GTTGGACGGTTTGGTGGAGGCCCCCCCGCGGGGCCACCGCCCCTCCCAAAGACAATGACGGCGGCCTCGTTGGACCCCCG
GTACACTGAGTTCTTCACGGGACACGTATCGGACACATGGGTTTACGGGACACGGTCTGCCTCCCCTCAGGGAGAATCTT
TCTAAGGTTGACCTCGGATCAGGTAGGGATACCCGCTGAACTTAA
>ZOTU317
AACGCACATTGCACTCCTCTGGAGTATGCCTGTTTGAGAATCTATAGTATTAATTTCTTGTGATTTCATTCGTGAATGAC
CAAGGAGATATGAAGTTCCCATCTCTTGGTGGGTTCTTTTAAATAGATTGCTACTAGTAATATGAAAATGCTTGACATTT
CTCTATATCTATTAGAAAAGTATGTGTATGAAACTGTGGTTTCTCATAATGCCTATTATCTTAGAGGAGACTTGGAGTTT
TCATATGAACAGTTAGTCCACACCTATAAAGGCGCAAGCCTTGAACCATGGTCTCAAATCAGGTAGGAAGACCCGCTGAA
CTTAA
>ZOTU318
AACGCACATTGCGCCCGCTGGTATTCCGGCGGGCATGCCTGTTCGAGCGTCATTTCACCACTCAAGCCCAGCTTGGTGTT
GGAGCACCCGGCCGCCTGGCGATCGGGGCCCCCAAGTACATCGGCGGTCTCGCTAGGACCCTGAGCGCAGTAACTCGCGG
TAAAACGCGCCTCGCTCGGAAGTTCCCAGCGGGCTTCCAGCCGCTAAACCCCCTAATTTTCTTAGGTTGACCTCGGATCA
GGTAGGAATACCCGCTGAACTTAA
>ZOTU319
AACGCACATTGCGCCCGCCAGTATTCTGGCGGGCATGCCTGTTCGAGCGTCATTACAACCCTCAGGCCCCCGGGCCTGGC
GTTGGGGATCGGCGGAGCCCCCCGTGGGCACACGCCGTCCCCCAAATACAGTGGCGGTCCCGCCGCAGCTTCCATTGCGT
AGTAGCTAACACCTCGCAACTGGAGAGCGGCGCGGCCACGCCGTAAAACACCCAACTTCTGAATGTTGACCTCGAATCAG
GTAGGAATACCCGCTGAACTTAA
>ZOTU320
AACGCACATTGCGCCCCTTGGTATTCCATGGGGCATGCCTGTTCGAGCGTCATTTGTACCCTCAAGCTCTGCTTGGTGTT
GGGTGTTTGTCCCGCTTTGCGCGTGGACTCGCCTTAAAGCAATTGGCAGCCGGCAATCTGGTTATAGAGCGCAGCACATT
TTGCGCTTCTTGCCATGGATGTCGGCATCCATCAAGTACATTTTTTTTGCTCTTGACCTCGGATCAGGTAGGGATACCCG
CTGAACTTAA
>ZOTU321
AACGCACATGGCGCCTTCCAGTATCCTGGGAGGCATGCCTGTCCGAGCGTCGTTTCAACCCTCGAGCCCCTGTGGTCCGG
CGTTGGGGATCTGCCACGGCAGGCCCCTAAAACCAGTGGCGGACCCGAAGGGCCCTCTCCTTTGCGCAGTAGCATTCGCC
TCGCATCGGGAGTCCTCGGCGTCCTGCCTCTAAACCCCCCACAAGCCCGCCTCGGCGGCACCAAGGTTGACCTCGGATCA
GGTAGGAATACCCGCTGAACTTAA
>ZOTU322
AACGCACATTGCGCCCGCCAGTACTCTGGCGGGCATGCCTGTCTGAGCGTCATTTCAACCCTCGCCCCCGGCTTCTGTCG
GGGACGGTGTTGGGGATCGGCCTCCCGTCTTCCGGGTGGCCGGCCCCTAAATCGAGTGGCGACCACGTCGTAACCTCCTC
TGCGTAGTAGTTAAACACTCGCGGGCGGAGAGCGATGCGGCCTGCCGTAAAACCCCCAACTCTTCTAAGGTTGACCTCAG
ATCAGGTAGGAATACCCGCTGAACTTAA
>ZOTU323
AACGCACATTGCGCCCTGTGGTATTCCGCAGGGCATGCCTGTTCGAGCGTCAGTACAACACTCAAGCCTAGCTTGGTCTT
GGGCCTCGCCGGAAACGGCGGGCCTTAAAAGTAGTGGCGGCGCCCGCTGGGCTCTAAGCGTAGTAATACTCCTCGCTATA
GGGACCCGGTGGATGCTGGCCAGCAACCCCCAACTTTCTAAGTTTGACCTCGGATCAGGTAGGGATACCCGCTGAACTTA
A
>ZOTU324
AACGCACATTGCGCCTCCTGGTATTCCGGGAGGCATGCCTGTTCGAGCGTCATTAAAAACCACTCAAGCTCTTTTGCTTG
GTATTGGGAGATGAGTATACTTTTCCTAGTTTACTCACTTTCGAAATTCAAAGGCGTAGAGCCCCACATGCCACAGCGTA
GTAAGTTTTCTTTCGCTTGGAGTGTGAGGTGATATTGCCACAAACCCCCAATTATTTTCTAGGTTGACCTCGGATCAGGT
AGGGATACCCGCTGAACTTAA
>ZOTU325
AACGCATATTGCACTCCCTGGTATTCCGGGGAGTATGCCTGTTTCAGTATCATGAACAAATACATCAGGCCAAAAAGGCT
CTTTTTGGACCCTGGATCTAGGCTGTGAAAACTTATTCTGTAGCCGACCTCGAACGGAGAGCTCTTGTTTCTCTTTCAGG
GTCGGCCAGCCTGAAATGCATCCAACCGCGGCAAGGGAAAAGAAAGGCGTGATAGTTTGACCTCTGAGTCGATCTTTTCG
CCGAAGCCTCTCTTCCTCCCGCGGCGATTAGCAGGACCCGACGAAAAGCGACCGGTTTGGTTGTCTTTTTGATCTTCAAC
TTGATCTGAAATCAGGTAGGATTACCCGCTGAACTTAA
>ZOTU326
AACGCACCTTGCGCTCCTTGGCATTCCGAGGAGCATGCCTGTTTGAGTGTCATCAAATTCTCACTACCCGTGCTGTCTGA
TGTGGATGGACAACGTCCAATACACCTTCAAGACAGTGGGGCCTGGATCGGTGGAGGATGCATTGCTGCGCTTTGCTTTG
CTTCTCTGAAATGGATCGGCGTCACGGCTTCGTTGTCGGTATGATACACATACATGTCTTACCTGCTTCCTACCTGTGCC
AGCCTTGAACACAAACACGCTCTCACGATTTGACCTCAAATCAGGCAGGACTACCCGCTGAACTTAA
>ZOTU327
AACGCAAATTGCGCCCGCGTCTTCGGACAAGGGCATGCCTGCCTCAGCGTCGGGTTAATACTCGCAACTCAACAACTTGT
TGTTGAGCTAAATGCGGATCTGGCTTTCCCGATCAATTCATTGGTCGGGTCTGCTGAAGTATAGAGATTGTAGCATGGAC
CCGTTATGGGCCTCAGTTGGGTAGGCAATTCGTTGCTGATGCTTTAGCTGATGGCTTGTGGACTGTGCATTATCAATCCT
AACCAGGAACCCAGGCTTTGCCAGGGATTAACCCATTTTCTCGACCTGAGCTCAGACAAGAACACCCGCTGAACTTAA
>ZOTU328
AACGCACATTGCACTCTGTTTACGCAGAGTATGCCTGTTTGAGAATCTATAGTATTCTTTTTCTCTATAAGATTTTTAAT
TTTATATGGGAAAGTTTTGCGGATTTTGGGTCATTAAAAAACCCAATTCTGTTAAATCTATAGTCATTTTTTTTATAGTC
AATGTTTGAACTCTCTATAAAAACTTTGCAGAAATGTATTTGAATGAACCTACCAGTTCTCCTTATACAAATTACGCAGA
GAGAGATTAGTTTTCTATAAAAGATAATGCCCATAACCATTAAAAAAGTAGATCGTTAGATTTATTTTTTGAACCATGGT
CTCAAATCAGGTAGGATTACCCGCTGAACTTAA
>ZOTU329
AACGCACATTGCGCCCGCCAGTATTCTGGCGGGCATGCCTGTTCGAGCGTCATTTCAACCATCAAGCGCCAGCGCTTGTG
TTGGAGCCCTGCGGCTGCCGCAGGCTCCCAAACCCAGTGGCGGGCTCGTCGTCGTACCGAGTGCAGTAAACATACCACGC
TCAGGGCACGCGACGGGTGACCGGCCGTAAAACCCCCAACTTCTCAAGGTTGACCTCGGATCAGGTAGGAATACCCGCTG
AACTTAA
>ZOTU330
AACGCACATTGCGCCCGCCAGTATTCTGGCGGGCATGCCTGTTCGAGCGTCATTTCAACCCTCAAGTCCCCTGTGGACTC
GGTGTTGGGGACCGGCGAGACAGCCGCGGATCTTCTTCCGCAGCGAGTCGCCGCCCCCCAAATGACTTGGCGGCCTCGTC
GCGGCCCTCCTCTGCGTAGTATAGCACACCTCGCAACAGGAGCCCGGCGAATGGCCACTGCCGTAAAACCCCCCAACTTT
TTCAGAGTTGACCTCGAATCAGGTAGGAATACCCGCTGAACTTAA
>ZOTU331
AACGCACATTGCACTCTATTCTGTAGAGTATGCCTGTTTGAGAATCTATAGTATTTCTTTTAGGAATTTTTTTAAAATGC
CTAAAGATCTGAGGCCTTCTCTCCTTCAGGAGAGTGCCTTGAAATAGATTATCTGTACCTCGAGAAGATGTCTGACGTCT
CTTAACAACAGAACAGTATTTGAATGGTTTTCAACCTCAATGCCTACTAAGTTGCTAGGGAAATAGTCGATCGAGCTATA
GGTCCATAAACTATAGTGCTCCTTCCTCTTGAGGAAAGAGCTCTGAACCTTGGTCTCAAATCAGGTAGGAAGACCCGCTG
AACTTAA
>ZOTU332
AACGCATATTGCGCCCTCTGGTATTCCGGAGGGCATGCCTGTCCGAGCGTCATTACTACCCTCAAGCACAGCTTGTTTGT
TGAGCCTTGTCCCTTAATGGACAGGCTCGAAATGCAGTGGCGATGCCGAGTTTGGTGCCCAAGTGTATGGAGCTTTGTCA
CACGCTTTGGTGGCCCAGCCGGCATTCAGCCTTATAACCTCTAAACAAGATTTGACCTCGGATCAGGTAGGAATACCCGC
TGAACTTAA
>ZOTU333
AACGCACATTGCGCCCGCCGGTATTCCGGCGGGCATGCCTGTTCGAGCGTCATTTCAACCATCAAGCCCTGGGCTTGTGT
TGGGGACCTGCGGCTGCCGCAGGCCCTGAAATGCAGTGGCGGGCTCGCAAGACACACCGAGCGTAGTAGCTTACAACCTC
GCTTTGGGAGTGCTGCGGGTGCTGGCCGTAAAGCGACCTTTGCGTCTTTAGCACTAGGTTGACCTCGGATCAGGTAGGAG
GACCCGCTGAACTTAA
>ZOTU334
AACGCATATTGCACTTCTTGGTATCCCGAGAAGTATGCCTGTTTGAGAATCATTTTCAACTTTCACCCTTAAGTGAGTGG
ATTTGAGTAATTGCCTTTGGGCATTACTTTGAATAAAGTGTTTTGAACTAAAGGTCAACTATGCCTTAAGCGTTATTTCT
TTGGAGACCTTGGTCTTCAATTTTCGCCTAAGTGCAGACTTTAAGGGAGAAACTCACTGAAACTGAAGCTTAATAACTTT
AGACCTTTCATTGTCAAGACCTTGGTCAACACTTTGAACTACTTGGTCTCAAATCAGGCAAGAGTACCCGCTGAACTTAA
>ZOTU335
AACGCACATTGCGCCCGCGAGTATTCTCGCGGGCATGCCTGTTCGAGCGTCATTTCAACCATCAAGCCCCAGGCTTGTGT
TGGAGCCCTGCGGCAGCCGCAGCCTCCTAAAAACAGTGGCGGGCTCGCTATCACACCGAGTGCAGTAGTTTACTCTTCGC
TCAGGGCGTGTGGCGGGTGCTAGCCGTGAAACCCCCTACTTCTTAAGGTTGACCTCGGATCAGGTAGGAATACCCGCTGA
ACTTAA
>ZOTU336
AACGCATCTTGCGCTCCTTGGCATTCCGAGGAGCACGCCTGTTTGAGTGTCATTAAATTCCTCAAATCTTCCAATCTTGC
CCCCCCAGGGCTGGAGTGGTTGGTTTGGATTGTTGGAGTATGCAGGCTCGTTTTGAAGGGCCTGCTCCTCTGAAATACAT
TAGCAATGGCTGTGGTGTTGTATGCACCAGTCGTTGGCATGGTAAAAATACTTGTATTTTGTGCCAGTTGACATAGACAA
CCACCTCCCATGCTTCTAATCTCGTCGCCCATTTTCTGGGTGCCCTTTATGACCAATTTTGACCTCAAATCAGGTGGGAC
TACCCGCTGAACTTAA
>ZOTU337
AACGCACATTGCACTCTCTGGTATTCCGGAGAGTATGCTTGTTTGAGTATCTGTAAACATCTCAAATCTCTCGACGCTTG
CGTTTTGAGAGAATTGGATTTGAGCAATCCCGACTCTTTCATCAGAAAGAGGAGGGTTGCTTGAAATGCAGGTGCAGCTG
GACATTCTTCTGAGCTAAAAGCATATCTATTTAGTCCCGTCAAACGGATTATTACTTTTGCTTCAGCTAATATAAAGGTC
GAATGAACTACCAACGCTGATTGCAGGAAAACTCGTTTGTAACAGAACTTGTAAACTCGATCTCAAATCAAGTAAGACTA
CCCGCTGAACTTAA
>ZOTU338
AACGCACATTGCGCCCGCCAGTATTCTGGCGGGCATGCCTGTCCGAGCGTCATTTCAACCCTCGAACCCCTCCGGGGGAT
CGGCGTTGGGGATCGGGACCCCTCACCGGGTGCCGGCCCTGAAATACAGTGGCGGTCTCGCCGCAGCCTCTCCTGCGCAG
TAGTTTGCACAACTCGCACCGGGAGCGCGGCGCGTCCACGTCCGTAAAACACCCAACTTCTGAAATGTTGACCTCGGATC
AGGTAGGAATACCCGCTGAACTTAA
>ZOTU339
AACGCATATTGCACTCCCTGGCAATCCGGAGAGTATGCCTGTTTGAGGGTCAGTAAATAACAAATTATCACAATCTTTGG
TTGTGGAATTGGGCCCTTATTTCGAAAGACTTATGGCCTTAAATTTACGCCATGTGCTTAATTCGAACCAAACGGAGCAA
TTAAACATTCTCTCGTTAGACGGATTACTCACAAGCATTACGATTTTTTGGACGACGAAAAGCACTCTCACGAGCGCGAA
GCCCAAGATCGTAAATTTAATTGACAAATGACCTCAAATCAGGCAAGAATACCCGCTGAACTTAA
>ZOTU340
AACGCACATTGCGCCCCCTGGTATTCCGGGGGGCATGCCTGTTCGAGCGTCATTACAACCCTCAAGCTCTGCTTGGTATT
GGGCTCTGCCGGTCCCGGCAGGCCTTAAACTCAGTGGCGGTGCCACCTGGCTCCAAGCGTAGTAATTCTTCTCGCTTCGG
AGGCCCGGGTGTGTGCTTGCCAGCAACCCCCAATTTTTCAGGTTGACCTCGGATCAGGTAGGGATACCCGCTGAACTTAA
>ZOTU341
AACGCACATTGCACTCCTCTGGAGTATGCCTGTTTGAGAATCTATAGTATTAATTTCTTGTGATTTCATTCGTGAATGAG
CAAGGAGATATGAAGTTCCCATCTCTTGGTGGGTTCTTTTAAATAGATTGCTACTAGTAATATGAAAATGCTTGACATTT
CTCTATATCTATTAGAAAAGTATGTGTATGAAACTGTGGTTTCTCATAATGCCTATTATCTTAGAGGAGATTTGGAGTTT
TCGTATGAACAGTTAGTCCACACCTATAAAGACGCAAGTCTTGAACCATGGTCTCAAATCAGGTAGGAAGACCCGCTGAA
CTTAA
>ZOTU342
AACGCAAATTGCACTCTCTGGTATTCCGGGGAGTATGCCTGTTTGAGGGTCGTTAGAAAAAAAATCGAAGCGTCGCTCTT
TATGAAAAATATTTAATATATTTCGTTTTTGGGTTGATTGCCTCGGAATTGAGCCGTCTTTCATATGTATATTCATGTCA
AAGTGGCTTAAAATTCATCAATCTGGTACGATTTAAAGCGTATTTAAGATCAAGCATTGATTAAGAACGCGCGATGACGT
ATCATCTCATGTAGTACGTTCGACCTGGTTGTCAGGCTCGTTCGTATACGACACATAACTTTTGACCTCAAATCAGGTAA
GAATACCCGCTGAACTTAA
>ZOTU343
AACGCATATGGCGCTCGAGGCTTCGGCCAAGAGCATGTCTGCCTCAGCGTCGGGTTAATATCACACCCACATACCCTGTG
TATGTTACTCCGTGTGGACCTGGCCGTTCCAGTTCAGTGCTCGACCACCATCACTGGTGATCGAATCAGTCACCCTGGAT
CGGCTGAAGAGCAGAGGCTAACTCTGGACCCGCTAAGGGCCGCAATTGAGTAGGCACTTGTTGCTAATACTTGAATTGTT
GGTCTGGGACTATTGTTCGGCCCTAACCAGGAAATTAACCTTATTTTCTCGACCTGAGCTCAGGCAAGAACACCCGCTGA
ACTTAA
>ZOTU344
AACGCACATTGCGCTCTCTGGTATTCCGGAGAGCATGCTTGTTTGAGTATCAGTAAACACCTCAATTTCATGATTCTTAA
TTTTGAAATTGGACTTGAGCAGATCCCAACGTACATTTAATTATATGGAGGGTTGCTTCAAATGCAGGTGCAGCCGATCA
TTCTTCTGGGCTAAAAGCATTATCTAGTTAATCCCGTAAAACGGATTATTCACTTTATTGCTGCAGCTTACCTTTATAAA
AGGAAGAAATGGCCATTGTGCTGACTGATGCAGGAATTCTCAGAGGTCTGTAAGGACTTTTGAAAACTCGATCTCAAATC
AAGTAAGACTACCCGCTGAACTTAA
>ZOTU345
AACGCACATTGCGCCCGCCAGCATCCTGGCGGGCATGCCTGTTCGAGCGTCATTTCGACCATCAAGCCGGAGGCTTGTGT
TGGGGACCTGCGGCTGCCCGCAGGCCCTGAAAACCAGTGGCGGGGCCCGCTGGCACTCCGAGCGCAGTAGTCACCTGCCT
CGCTCAGGGCGTGCCGCGGGTTTGTTCCCGGCCGTTAAACCGCAATATTCGCAAGGTTGACCTCGGATCAGGTAGGAGGA
CCCGCTGAACTTAA
>ZOTU346
AACGCATATTGCGCTCGAGGCCTCGGCCGAGAGCATGTCTGCCTCAGCGTCGGTTTCACCCTCGCCATGAGTTCCCCTGC
GGATCTCAAGGGCGGAGTTGACCGTCCTGCTGCCCTCTGGTGCAGCGGGTCGGTTGAAGCGCAGCGGCTCCAGCAAACAC
CCACTCGGGCGCTGGCTAGGTAGGTAGCTCCGGCTGCATGCCGCCAGACTGCCCCGGATTTGCATGGGAGCCTTCCTTTG
AAACTTTTACTTTCGACCTGAGTTCAGGCAAGAGCACCCGCTGAACTTAA
>ZOTU347
AACGCATCTTGCGCTCTTTGGTATTCCGAAGAGCATGCCTGTTTGAGTGTCATGAAACTCTCAACTCCACAAATTTTGTA
ATGAGATTTGTGTGAGCTTGGATCTTGAGTGTTGCAGGTCTTACAACCAGCTCATTCGAAATATATTAGCGATCACGCAT
TTGGCGTTGGTTTGACTTGAAGTGATAGTAATACATTTCCTTCAAGGACACTTCCCTTTAAACGGACAGTGACCACACCC
TTTGCCAGAACGCTCATAAAACCCCAATTTATATCATGATTAGACCTCAAATCAGGTAGGACTACCCGCTGAACTTAA
>ZOTU348
AACGCAAGTTGCGCCCAATGCCATTAGGTTGAGGGCACGTCTGCCTGGGTGTCACATATTGAAGCCTCCTGCCAATTTCC
TTCTGATAGGTATTGTGTAGGGTGGATGTTGGCCTCCCGTGAGCTCTCTTTTGTCTCATGGTTGGTTGAAAATTGAGACC
TTGGTAGGGTGTGCCATGATAAATGGTGGTTGTATGACCCACGAGACCAATCATGTGTTGCTGCTCTACTGAATTTGGGC
TCTTTTACCCATTTGCGTTTCTAAACGCTCGTGATGAGACCTCAGGTCAGGCGGGGCTACCCGCTGAATTTAA
>ZOTU349
AACGCACATTGCGCCCATTAGTATTCTAGTGGGCATGCCTGTTCGAGCGTCATTAAGTCCACTTAAGCCTAGCTTAGTGT
TGGGAGTCTACTCTGAGCGGTGCTACCCTGTAGTTACCCTGTAGTTCCTTAAAGACAGCGGCGGAGTTGTGATACCCTCT
GAGCTTAGTAATTTTTTCCTAGCTTTCGAGTCGTCGCTTCCCCTGCCGTTAAACCCCTCTACCCTTGGTAGTTTTTAATG
GTTGACCTCGGATCAGGTAGGAATACCCGCTGAACTTAA
>ZOTU350
AACGCACCTTGCGCTCCTTGGTATTCCGAGGAGCATGCCTGTTTGAGTGTCATGAAACTCTCACCCTCTAGCTTTCTTAA
TCGTGGCTAGCGGCGTGGACGTGAGCGCTGCTGCTTTGTTGCGGCTCGCTCGAAATGCATTAGCAGACCCTTTTCGTAAT
CGGTTCCACTCAACGTGATAAGTATTTCGTTGAGGACAGTTGCAGCAATGCGGCTGGCCGGGATAAGAAAGGCATAGTTG
TCAGCTTCTAATCGCCCTTGGGCAATTTTTTATGATCTGGCCTCAAATCAGGTAGGACTACCCGCTGAACTTAA
>ZOTU351
AACGCACATTGCGCCCCTTGGTATTCCATGGGGCATGCCTGTTCGAGCGTCATTTGTACCCTCAAGCTTTGCTTGGTGTT
GGGCGTCTTGTCTTTTATTAGACTCGCCTTAAAGTCATTGGCAGCCAGTGTTTTTGGTAGTAAGCGCAGCACATTTTGCG
TCTTAGTCCTTGAATCGTGGCATCCATGAAGCCTCTTTTTCACTTTTGACCTCGGATCAGGTAGGGATACCCGCTGAACT
TAA
>ZOTU352
AACGCACATTGCGCTTCCTGGTATTCCGGGGAGCATGCCCGTTTCAGAATCATTAACAATCTCACCTGTCCTGGGTCTTG
CGATCCTGGGCCGGTGGATGTTGGATGTTTTGCTTTGGCAATCGTCTTAAAATGATGGTATGTGCACCAATTGGCGTATC
AATTGGGTTCCAAAGTGCAACAGATTTTTCTATTCGCTGAGGTCAATCCAATTGGGGCACCTTCCGGAGCATGTGCCTGG
GTCCACACAGGGTTTGCATCGGTCAGATGCGGATCTCTGATAACCTGGTCTGAAATCGGGCAAGAAAACCCGCTGAACTT
AA
>ZOTU353
AACGCACATTGCGCCCGCCAGTATTCTGGCGGGCATGCCTGTTCGAGCGTCATTTCAACCATCAAGCCCCCGGGCTTGTG
TTGGGGACCTGCGGCTGCCGCAGGCCCCGAAAACCAGTGGCGGGCTCGCTGTCACCCCGAGCGTAGTAGTTTACACCTCG
CCCAGGGCGTGCCGCGGGTTTCCCGGCCGTTAAACCCCCCATACCACAAGGTTGACCTCGGATCAGGTAGGAAGACCCGC
TGAACTTAA
>ZOTU354
AACGCACATTGCGCCCCTTGGTATTCCTTGGGGCATGCCTGTTCGAGCGTCATTTGACCCCTCAAGCCCAGCTTGGTGAT
GGGCGTCTGTCCCGCCCCCGCGCGTGGACTCGCCCCAAAATCATTGGCGGCCGGTACGTTGGCTTCGAGCGCAGCAGAAA
CGCGCACCTCGAGCCCGGCGGATCGGCCCCCAGAAGCCCCCCTTTTTACCATCTTGACCTCGGATCAGGTAGGGATACCC
GCTGAACTTAA
>ZOTU355
AACGCACATTGCGCTCTCTGGTATTCCGGAGAGCATGCTTGTTTGAGTATCAGTACAACACCCTCAGCTCCCTGTTCTCT
CTCTGAGAGCAGCAGGAAGTTGGACTTGAGTGATTCCAACGGCGGTAGAAACCGCTGGCGGGCCGCTTGAAATGCAGGTG
CGGCAGGACACATCTTCTGAGCTATAAGCATTACTTATTTAGTCCCGTTAAACGGATTATCTCTATTGCTGCAGCTAAGA
TACTAAAGGTCGATTGTCCTTTTTGCCCGACTGATGCAGGAAAATGAAGCCGATCTTTTGGGGGGGTAAAACTTCCCAAG
ACGACTTTGTTCAACTCGATCTCAAATCAAGCAAGACTACCCGCTGAACTTAA
>ZOTU356
AACGCACATTGCGCCCGCCAGTATCCTGGCGGGCATGCCTGTTCGAGCGTCATTTCACCCATCAAGCCCAAGGCTTGTGT
TGGGGACCTGCGGCTGCCCGCAGGCCCTGAAAACCAGTGGCGGGCTCGCTAGTTCACACCGAGCGTAGTAGCATACACAA
AAAAAACCTCGCTCAGGGCGTGCTGCGGGTTCTAGCCGTAAAACGACTTTTACAACCCCAAGGTTGACCTCGGATCAGGT
AGGAGGACCCGCTGAACTTAA
>ZOTU357
AACGCAACTGGCGCTTTTTGGTATTCCAAAAAGCATGCCTGTTTGATATCGGTAAAAACCATGAGCACAGAATTTATTTT
GTGGTCATCTATGGGTGTTTCTTCAATTTGAAGTCATCTAAAATATATTTTATAATAGTGAACCTCTTAGCCATTTTAAG
ACGTGATAATATTTCTTCTAAAGAACATTTCTCACTTATTAACATTGCTGTAATGTTCTACTAATAATTGTTTGTGCTTT
ACTTCAATGAAGTGTGGTACAACCCAATAGGTCGGTATCAAATCAGGTAGGATTACCCGCTGAACTTAA
>ZOTU358
AACGCACATTGCGCCTCCTGGTATTCCGGGAGGCATGCCTGTTCGAGCGTCATTAAAAACCACTCAAGCTCTTTTGCTTG
GTATTGGGAGAGGAGTGCACTCGTTGCCCTCCCTTCCGAAATTCAATGGCGGAAAGCCCCATGTGCCCCGGCGTAGTAAG
TTTTCTTTCGCTTGGAACGTGAGGTGATCCTGCCGCAAACCCCCAATTCTTTCTAGGTTGACCTCGGATCAGGTAGGGAT
ACCCGCTGAACTTAA
>ZOTU359
AACGCACATTGCGCCCGCTGGTATTCCGGCGGGCATGCCTGTTCGAGCGTCATTTCAACCCTCAAGCCCCCGGGTTTGGT
GTTGGGGATCGGCTCTGCCCTTCTGGGCGGTGCCGCCCCCGAAATACATTGGCGGTCTCGCTGCAGCCTCCATTGCGTAG
TAGCTAACACCTCGCAACTGGAACGCGGCGCGGCCATGCCGTAAAACCCCAACTTCTGAATGTTGACCTCGGATCAGGTA
GGAATACCCGCTGAACTTAA
>ZOTU360
AACGCACATTGCGCCCCTTGGTATTCCATGGGGCATGCCTGTTCGAGCGTCATTTGTACCCTCAAGCTCTGCTTGGTGTT
GGGTGTTTGTCCTGCTTTTCGCGTGGACTCGCCTTAAAACAATTGGCAGCCGGCATATTGGCCTGGAGCGCAGCACATTT
TGCGCCTCTTGTCATGATTGTTGGCATCCATCAAGACTATTTTTTACTCTTGACCTCGGATCAGGTAGGGATACCCGCTG
AACTTAA
>ZOTU361
AACGCACATTGCGCCCGGCAGTAATCTGCCGGGCATGCCTGTTCGAGCGTCATTTCAACCCTCGAGACGGAGCGCTTTTG
AAGCGCCCTGGCTCGGTGTTGGGGCGCTACAGCCGGGGGTTTGCACTCCCCAGTAGGCCCTGAAATACAGTGGCGGTCCC
GCCGCGGCGCCCCCTGCGAAGTAGTGCTGCTAGCTCGCATTGGGTACCGGCAGAGGCTAGCCAGTCGAACCGAATCCTGA
CTCTTCAAGATGGTTTGACCTCGAATCAGGTAGGATTACCCGCTGAACTTAA
>ZOTU362
AACGCACATTGCGCCTTCTGGTATTCCGGTAGGCATGTCTGTCTGAGCGTCAGCAAACACCCTCAGCTGAGTATTTTTTA
AAAGTATTCACGCTGGTCTTGGGCTTGGAAGCTGGGTTTAACACCCCTGCGCCTGCCCTAAACTTGCTGCACGACCGCTG
GCTTCGGCTGGGTCAATGGAGTGGTGTCACAATCTTCCAGAAGACTTTCAACTGTAGCGCGGTGGCGTTAAACCTGCTGT
CCGAAAGGACCGAAGTTTTGACCTCAGATCAGATAAGGATACCCGCTGAACTTAA
>ZOTU363
AACGCAAATTGTACTTTCCAGTAATCTGGGAAGTATGCTTGGTTGAGGGTCATTAAAATAACATTCGTGAATTTTTTCGC
GGATTTGAGTTTTCCAGTATTTTCATTATAAAAAAAATGTTGGTAACTTTAAAATTATTTATTACTTGGTACAAGTTGAA
AACGTACTATATGTGTGGTTCGCTGACAACTTGTCCATCTTATATATTATGCGCGCATTTGGTTTTTTAAAACTCTATGC
GAGTATATATTTTTTTTATGACCTCAGCTCAAGCAAGAATACCCGCTGAACTTAA
>ZOTU364
AACGCACCTTGCGCACCTTGGCATTCCAAGGAGCATGCCTGTTTGAGTGTCATCAAATTCTCAGAACCTCCTACCTGATG
TGGAGGACCATGGTTGATGGAGGGCATGCCCCTCCTCTCTCTGCCTTTGGTCCACTACTTCTTCAGGCAGCGGGGTCTGG
ATCGGTGGAGGATGCATTGCTGGGCTTAATAACCCTTTGCTTCTCTGAAATGGATCGGCGTCACGGCTTTATTGTCGGTA
TGATACACATACATGTCTTACCTGCTTCCAACCTGTGCCAGCCTTGAACACAACAAAACACGCTCTCAAGATTTGACCTC
AAATCAGGCAGGACTACCCGCTGAACTTAA
>ZOTU365
AACGCAAATTGCGCCCAAGGTTTCGGCCGAGGGCATGTCTGCCTCAGCGTCGGTATACACCCTCGCCCTCTTCCCATTGG
GGAGTAGGAGCGGATCTGGCCCTCTCGGCTCTGCCTTGTCTTTGCACAAGGCACCCGGGTTGGCTGAAGCACAGAGGCTT
GAGCATGGACCCCGTTTGTAGGGCAATGGCTTGGTAGGTAGGCACCCCCTACGCAACCTGCCGTTGTCCGAGGGGACTTT
GCTGGAGGCCCAGCAGGAATCGGGAACCGGCCTTGGCCGCCCCGAACTTTTACCTTCGACCTGAGCTCAGGCAAGATTAC
CCGCTGAACTTAA
>ZOTU366
AACGCACATTGCGCCTTATGGTAGTCCGTAAGGCATGCCTGTTCGAACGTCATCAAACCCCTCGAGTCCTCTGGCTTTTT
CGGCCACAGGAGCCTCGGTGTTGCTCGTGGAGGTACCTCTGGTTCCTCCTGGGCGAATTCCATTGTGCTGATCCACAGGT
CGCCAAAGCGTAGTAAGCCTAAAAAGCTCTCGCCTGGCATAAGACTTTGCTGGCATCACGCCGTTGAACCCCACAACCCA
TAAGAGTTTGACTTCGGATCAGGTAGGGATACCCGCTGAACTTAA
>ZOTU367
AACGCACCTTGCGCTCCTTGGTATTCCGAGGAGCATGCCTGTTTGAGTGTCATTAAATTCTCAATCTCTACAACTTTGTG
TTGTCTAGATCGGAAGTGGGGGTTTGTTGTGTGGAATCTAATTCCTCACTCCCCTTAAATGCATTAGCTGGAATGCCTCT
GCATATCTGACTATCAGTGTGATAATTATCTATGCTGTAGTTGTTGCATGAGGGTATCTGCTTCATAAATCGTCGCAAGA
CAATTCTATATGACCATCTTGACCTCAAATCAGGTAGGACTACCCGCTGAACTTAA
>ZOTU368
AACGCACATTGCGCTTCCTGGCATTCCGGGAAGCATGCCCATTTCAGAATCATTAAATACACCTCACCATCTCTGATGGT
GGACGTTGGACAGCTTGGCTTTGGTCAATTGTCTCAAAGTGATTGTGCTGGCTTCGGCTGTTGCTGGTTAGCTTTAAAGG
TGCAAAAAGATGAATTAAAAGTTCGCTTCCCATCTTATGAGCTCTCCACTTGCAATACCAGTGCCTTGCACTCCTAATAC
TCAGGTTCCTCAGCTTTGCTGGATAATCTGTTAACTTGGTCTGAAATTGGGCAAGAAAACCCGCTGAACTTAA
>ZOTU369
AACGCACATTGCGCTCCCTGGTATTCCGGAGAGCACGCCCGTTCCAGAATCAGTAAAACTCTCACCCAGGTTTGGATGTC
TTCGGACCCCGAGCAAGGGTGGACCATGGATTTTTGTGTTTTTGCAATCATCTTAAATTAAATGTGTGTACACCAAAGTT
CAGTCTTTCGGTTGTCAAAGTGCAACAGATTTTTGTCGCCGCTTGGACAGTCGATTGGACGGCTTTGATGGACATGCTTC
ACATTCACCGCACGGCTTCCGAATCGCAATGATTTGGGATCCGATAACTTGATCTGGAATCGGGCGGGAAAACCCGCTGA
ACTTAA
>ZOTU370
AACGCACATTGCGCCCGCCAGTATTCTGGCGGGCATGCCTGTTCGAGCGTCATTTCAACCATCAAGCCCCCGGCTTGTGT
TGGGGACCTGCGGCGCGCCCGCAGGCCCTGAAAACCAGTGGCGGGCTCGCTGACCACACCGAGCGTAGTAGCATTTCTGT
CTCGCTCAGGGCGTGCGGCGGGTTCCGGCCGTGAAACCCACCCCCCAAGGGGTACCCAAAGGTTGACCTCGGATCAGGTA
GGAAGACCCGCTGAACTTAA
>ZOTU371
AACGCATATTGCGCCCAACGCTTCGGCTTAGGGCATGTCTGCCTCAGCGTCGGTTTATACCCTTGCTTCCCCACCATGTG
GAGTGCTTCCCCTAACCCGGGTTGCCGGAAGCAGACCTGGCTTTCCCAGACCATTGCTTCAATGGGCTGGGTTGGCTGAA
GTGCAGAGGCTAGAGCTTGGACCCGTTAGGGCTCAACTGGATAGGTAGCACCGGCCTCGGCCGACTACACGAAGTTGATG
CCTGTGGACTAAGCTGGCGGCCAGCAGGAAAATTCTAAACATTCGACCTGAGCTCAGGCAAGGCTACCCGCTGAACTTAA
>ZOTU372
AACGCACATTGCGCCCCGTGGTATTCCGCGGGGCATGCCTGTTCGAGCGTCATTATGACCAATCCCGCGTGCGGGGTCTT
GGGCACCGCCGCCTGGCGGGCCTCAAAATCAGTGGCGGTCCGGCCGGGCTCTGAGCGTAGTAAATCTTCTCGCTACAGGG
TCCCGGGCGGCACTGGCCAGCAACCCCCAATCTTTCACAGGTTGACCTCGGATCAGGTAGGGATACCCGCTGAACTTAA
>ZOTU373
AACGCACATTGCACTCCTCTGGAGTATGCCTGTTTGAGAATCTATAGTATTAATTTCTTGTGATTTCATTCGTGAAATAG
CAAGGAGATATGAAGTTCCCATCTCTTGGTGGGTTCTTTTAAATAGATTGCTACTAGTAATACGAAAATGCTTGACATTT
CTCTATATCTATTAGAAAAGTATGTGTATGAAACTGTGGTTTCTCATAATGCCTACTATTTTAGAGGAGATTTGGAGTTT
TCATATGAACAGTTTAGTCCATACCTATAAAGGCGCAAGCCTTGAACCATGGTCTCAAATCAGGTAGGAAGACCCGCTGA
ACTTAA
>ZOTU374
AACGCACATTGCGCCCGCTAGTATTCTGGCGGGCATGCCTGTTCGAGCGTCATTTCAACCATCAAGCCCTAGGCTTGTGT
TGGGGCCCTGCGGCCGTCCGCAGCCCCCTAAAAACAGTGGCGGGCTCGCTATATACCGAGTGCAGTAGTTTACTCTTCGC
TCAGGACATGTAGTGGGTTCTTGCCGTAAAACCCCCCATTTATCAAGGTTGACCTCGGATCAGGTAGGAATACCCGCTGA
ACTTAA
>ZOTU375
AACGCATCTTGCGCTCTTTGGTATTCCGAAGAGCATGCCTGTTTGAGTGTCATGAAACTCTCACCTCCAGCCTTCTTTAA
TTAGAGGTGTTGGGGCGTGGACGTGAGTGCTGCTGGTGCCCTGGTTGCATCGGCTCACTTGAAATACATTAGCTGAATCC
TCTAGAGGTGGTTCTACTCGACGTGATAAGATCTCCGTCGAGGACAGTGCAACTTGTTGTGCTGGCCGCCGCTAGCTGTT
GATACGCTTCTAATTAGCGCAGACTTCGAGTGCTGGCAACTTTTGACAACTTGGCCTCAAATCAGGTAGGACTACCCACT
GAACTTAA
>ZOTU376
AACGCACATTGCGCCCGCCAGTATTCTGGCGGGCATGCCTGTCCGAGCGTCATTTCAACCCTCGAACCCCTCCGGGGGGT
CGGCGTTGGGGATCGGCCCTCCCTTGGCGGGGGCCGTCTCCGAAATACAGTGGCGGTCTCGCCGCAGCCTCTCCTGCGCA
GTAGTTTGCACACTCGCACCGGGAGCGCGGCGCGTCCACAGCCGTTAAACACCCAACTTCTGAAATGTTGACCTCGGATC
AGGTAGGAATACCCGCTGAACTTAA
>ZOTU377
AACGCACATTGCGCCCGCCAGTATTCTGGCGGGCATGCCTGTCCGAGCGTCATTTCAACCCTCGAACCCCTCCGGGGGGT
CGGCGTTGGGGATCGGGAACCCCTAAGACGGGATCCCGGCCCCGAAATACAGTGGCGGTCTCGCCGCAGCCTCTCCTGCG
CAGTAGTTTGCACAACTCGCACCGGGAGCGCGGCGCGTCCACGTCCGTAAAACACCCAACTTCTGAAATGTTGACCTCGG
ATCAGGTAGGAATACCCGCTGAACTTAA
>ZOTU378
AACGCACATTGCGCCCCCTGGTATTCCGGGGGGCATGCCTGTTCGAGCGTCATTACAACCCTCAAGCTCTGCTTGGTATT
GGGCTCTGCCGGTCCCGGCAGGCCTTAAAATCAGTGGCGGTGCCATTCGGCTTCAAGCGTAGTAATTCTTCTCGCTTTGG
AGACCCGGGTGCGTGCTAGCCAGCAACCCCCAATTTTTTTCAGGTTGACCTCGGATCAGGTAGGGATACCCGCTGAACTT
AA
>ZOTU379
AACGCATATTGCGCTCTTTGGTATTCCGAAGAGCATGCTTGTTTGAGTATCAGTAAACACCTCAAAGCTTTCCATTTTTT
GAAAAGCCTTGGACTTGAGCGAACCCAACACCTTTCTATTTCAGATCGGCGGCGGGTTGCTTGAAATGCAGGTGCAGCTG
GACATTCTCCTGAGCTAAAAGCATATTTATTTAGTCCCGTCAAACGGATTATTACTTTTGCTGCAGCTTACATAAAGGGA
GTTTGACCTTATTGGCTGACTGATGCAGGATTTCACAAGGGTCGGCAACGATTTTTGTAAAACTCGATCTCAAATCAAGT
AAGACTACCCGCTGAACTTAA
>ZOTU380
AACGCACATTGCGCCCGCTAGTATTCTGGCGGGCATGCCTGTTCGAGCGTCATTTCAACCATCAAGCGCCTGCGCTTGTG
TTGGAGCCCTGCGGCTGCCGCAGGCTCCCAAACCCAGTGGCGGGCTCGTCGTCGTACCGAGTGCAGTAAATTTACCACGC
TCAGGGCACGCGACGGGTGACCGGCCGTAAAACCCCCCCCTTCTCAAGGTTGACCTCGGATCAGGTAGGAATACCCGCTG
AACTTAA
>ZOTU381
AACGCACATTGCGCCCCTTGGTATTCCGAGGGGCATGCCTGTTCGAGCGTCATTATAACCCCTCAAGCTCAGCTTGGTGT
TGGGGCCTGCTGTACTGGCAGCCCTTAAAATCAGTGGCGGTGCCATCTGGCTCTAAGCGTAGTAATTCTTCTCGCTATGG
AGTCCTGGTGGATGCTTGCCATCAACCCTAAATTTTCTATGGTTGACCTCGGATCAGGTAGGGATACCCGCTGAACTTAA
>ZOTU382
AACGCACATTGCGCCTTAGGCTTCGGCCAAGGGCATGTCTGCCTCAGCGTCGGGTTAATATCGCTCCCCCTTATCCCTAG
TGGATAAAGAGAGGCGGATCTGGCTGTTCCAGCTATGCAGCTTGGACTCTGTTCAAGCATCTAAGCACCTGGATCAGCTG
AAGACCAGAGGCTAACCAAGGACCCGTCAAGGGCCGCAACTGGGTGGGCTGTCAAAGGCTATATTCTTAGTTGTTGGTCT
GGGACTTTGTGTTCGGCCCTCAAACAGGAACCTATATTAACCATTATCTCGACCTGAGCTCAGGCAAGAACACCCGCTGA
ACTTAA
>ZOTU383
AACGCATCTTGCGCTCCTTGGCATTCCGAGGAGCACGCCTGTTTGAGTGTCATTAAATTCCTCAAATCCTCCAATCTTGC
CCACCCAGGGCTGGAGTGGTTGGTTTGGATCGTTGGAGGCTTCTGAATGCAGGCTCGCTTCGAAGGGCCTGCTCCTCTGA
AATGCATTAGCAATGGCCGTGGCGTCGTCGTTGGCATGGTAAAAATACTTGTTATTTTCTGCCACTTGACACAGACAACC
ACCTCCCATGCTTCTAATCTGGCCACCCGTTTTCTCGGTGCCCTTGATGACCATTTTGACCTCAAATCAGGTGGGACTAC
CCGCTGAACTTAA
>ZOTU384
AACGCATATTGCGCCCACGGCCTCGGCTAAGGGCATGCCTGTCTCAGCGTCCGCTCACCCCCTCGCCCACCCTTTCCTTG
TTGAAAGCGGTTTGGACGGATGTGGCCGTCTCGCTCTCCTTTTGAAGAGCGGGTCGGCTGAAGCGCAGGGCTCGCGGCGG
GACCCCATTCGATCGGGGCGCCAGCATGGTAGGTGGCTCACGCTCACATACTAGCTGTCGTCTCCCATATCACCGGGCGC
TCCGCCTGCTGCCACAGCAGGAAACCAATCAAACCTTGGACCTGAGATCAGACAAGACCACCCGCTGAACTTAA
>ZOTU385
AACGCATATTGCGCTCAAGCCCTCGGGCAAGAGCATGTCTGCCTCAGCGTCGGTTTACACCCTCACCCCTCCCAACTTGT
TGGGTGTGCTTGCTTTAGTGGCAAGCCATTGGGGTGGATCTGGCTTCCCCAATCAGCCATTTGGCAGATTGGGTTGGCTG
AAGTGCAGAGGCTTAAGCAAGGACCCGATATGGGCTTCAACTGGATAGGTAGCACCGGCTTCTGCCGACTACACGAAGTT
GTTGCTTGTGGCTCTTGCTAGAAGCCAAGCAGGAACGTGCCTTTGGCATGTCTAAACTTTCGACCTGAGCTCAGGCAAGA
TTACCCGCTGAACTTAA
[truncated: 4,862 more rows]
