# Supplementary material for: Heritable Variation in Pea for Resistance Against a Root Rot Complex and Its Characterization by Amplicon Sequencing
Source: Front Plant Sci. 2020 Nov 3;11:542153. doi: 10.3389/fpls.2020.542153 (PMC7669989; doi:10.3389/fpls.2020.542153)
Supplement: Supplementary file 1 [file Data_Sheet_1.ZIP › Final_FPSci_submitted_Supinfos_Rev3/ScreenPaper_SUPTab1_allAccs.xlsx]

## Sheet: Sheet 1
Pea genotype experimental ID	Acc./cv./Line ID	Origin of seed supply/Breeder	Leaf type
C1	EFB.33	Sativa Rheinau AG (CH)	full leaf type
C2	Respect	Agri Obtentions (FR)	semi-leafless
G1	De 8 10106	Getreidezüchtung Peter Kunz (CH)	semi-leafless
G2	De 8 10108	Getreidezüchtung Peter Kunz (CH)	semi-leafless
G3	De 8 10111	Getreidezüchtung Peter Kunz (CH)	semi-leafless
G4	De 8 10113	Getreidezüchtung Peter Kunz (CH)	semi-leafless
G5	De 8 10206	Getreidezüchtung Peter Kunz (CH)	semi-leafless
G6	De 8 10207	Getreidezüchtung Peter Kunz (CH)	semi-leafless
G7	De 8 10215	Getreidezüchtung Peter Kunz (CH)	semi-leafless
G8	De 8 10221	Getreidezüchtung Peter Kunz (CH)	semi-leafless
G9	De 8 10222	Getreidezüchtung Peter Kunz (CH)	semi-leafless
G10	Tarchalska	Danko Plant Breeding Sp. z o. o. (PL)	semi-leafless
G11	De 9 15834	Getreidezüchtung Peter Kunz (CH)	semi-leafless
G12	De 9 15841	Getreidezüchtung Peter Kunz (CH)	semi-leafless
G13	De 9 15843	Getreidezüchtung Peter Kunz (CH)	semi-leafless
G14	De 9 15850	Getreidezüchtung Peter Kunz (CH)	semi-leafless
G15	De 9 15851	Getreidezüchtung Peter Kunz (CH)	semi-leafless
G16	De 9 15852	Getreidezüchtung Peter Kunz (CH)	semi-leafless
G17	De 9 15853	Getreidezüchtung Peter Kunz (CH)	semi-leafless
G18	De 9 15859	Getreidezüchtung Peter Kunz (CH)	semi-leafless
G19	De 9 15862	Getreidezüchtung Peter Kunz (CH)	semi-leafless
G20	Gracliv.27	Getreidezüchtung Peter Kunz (CH)	semi-leafless
G21	Lancom10_1_4	Getreidezüchtung Peter Kunz (CH)	semi-leafless
G22	Maskle10_2_5	Getreidezüchtung Peter Kunz (CH)	semi-leafless
G23	Conpro10_3_7	Getreidezüchtung Peter Kunz (CH)	full leaf type
G24	Aucnet 11_2_1	Getreidezüchtung Peter Kunz (CH)	semi-leafless
G25	De 7 10401	Getreidezüchtung Peter Kunz (CH)	semi-leafless
G26	De7 10407	Getreidezüchtung Peter Kunz (CH)	semi-leafless
G27	De7 10414	Getreidezüchtung Peter Kunz (CH)	semi-leafless
G28	De7 10421	Getreidezüchtung Peter Kunz (CH)	semi-leafless
G29	De7 10431	Getreidezüchtung Peter Kunz (CH)	full leaf type
G30	De 7 10437	Getreidezüchtung Peter Kunz (CH)	semi-leafless
G31	De 7 10450	Getreidezüchtung Peter Kunz (CH)	semi-leafless
G32	De 7 10451	Getreidezüchtung Peter Kunz (CH)	semi-leafless
G33	De7 10455	Getreidezüchtung Peter Kunz (CH)	semi-leafless
G34	De7 10468	Getreidezüchtung Peter Kunz (CH)	semi-leafless
G35	De7 10469	Getreidezüchtung Peter Kunz (CH)	semi-leafless
G36	De7 10474	Getreidezüchtung Peter Kunz (CH)	semi-leafless
G37	De7 10476	Getreidezüchtung Peter Kunz (CH)	semi-leafless
G38	De7 10478	Getreidezüchtung Peter Kunz (CH)	semi-leafless
G39	De7 10481	Getreidezüchtung Peter Kunz (CH)	semi-leafless
G40	De7 10489	Getreidezüchtung Peter Kunz (CH)	semi-leafless
G41	De7 10499	Getreidezüchtung Peter Kunz (CH)	semi-leafless
G42	De7 10502	Getreidezüchtung Peter Kunz (CH)	semi-leafless
G43	De7 1058	Getreidezüchtung Peter Kunz (CH)	semi-leafless
G44	De7 10516	Getreidezüchtung Peter Kunz (CH)	semi-leafless
G45	De7 10522	Getreidezüchtung Peter Kunz (CH)	semi-leafless
G46	De7 10525	Getreidezüchtung Peter Kunz (CH)	semi-leafless
G48	De7 10539	Getreidezüchtung Peter Kunz (CH)	semi-leafless
G49	De7 10560	Getreidezüchtung Peter Kunz (CH)	semi-leafless
G70	Grana	Nordsaat Saatzuchtgesellschaft M.B.H. (DE)	full leaf type
G71	Radley	National Centre for Plant Genetic Resources: Polish Genebank (PL)	semi-leafless
G72	Terno	Selgen (CZ)	semi-leafless
G73	Esso	Selgen (CZ)	semi-leafless
G74	Kleopatra	Saatzucht Aschersleben (DE)	semi-leafless
G75	Rocket	Donation Dr. Hans Rolf Späth	semi-leafless
G77	Phönix	Donation Dr. Hans Rolf Späth	semi-leafless
G78	Roch	Poznan Plant Breeding Sp. z o. o. (PL)	full leaf type
G79	Hubal	Danko Plant Breeding Sp. z o. o. (PL)	full leaf type
G80	Pomorska	Poznan Plant Breeding Sp. z o. o. (PL)	semi-leafless
G81	Turnia	Poznan Plant Breeding Sp. z o. o. (PL)	semi-leafless
G82	Protecta	Selgen (CZ)	full leaf type
G83	Santana	KWS (DE)	semi-leafless
G84	Proteal	Laboulet Semences (FR)	semi-leafless
G85	Standal	Laboulet Semences (FR)	semi-leafless
G86	Tip	Saatbau Linz (AT)	semi-leafless
G87	Velvet	Selgen (CZ)	semi-leafless
G88	Verbal	Laboulet Semences (FR)	semi-leafless
G89	Volt	NPZ (DE)	semi-leafless
G90	Mascara	KWS (DE)	semi-leafless
G91	Akord	Poznan Plant Breeding Sp. z o. o. (PL)	semi-leafless
G92	Album	Laboulet Semences (FR)	semi-leafless
G93	Alvesta	KWS (DE)	semi-leafless
G94	Arvena	Danko Plant Breeding Sp. z o. o. (PL)	semi-leafless
G95	Batuta	Danko Plant Breeding Sp. z o. o. (PL)	semi-leafless
G96	Brylant	Danko Plant Breeding Sp. z o. o. (PL)	semi-leafless
G98	Gambit	Selgen (CZ)	semi-leafless
G99	Klif	Danko Plant Breeding Sp. z o. o. (PL)	full leaf type
G100	Natura	Selgen (CZ)	full leaf type
S2	PI103058	USDA-ARS GRIN (US)	full leaf type
S3	PI116056	USDA-ARS GRIN (US)	full leaf type
S4	PI116844	USDA-ARS GRIN (US)	full leaf type
S5	PI117264	USDA-ARS GRIN (US)	full leaf type
S6	PI117998	USDA-ARS GRIN (US)	full leaf type
S7	PI118501	USDA-ARS GRIN (US)	full leaf type
S8	PI121352	USDA-ARS GRIN (US)	full leaf type
S9	PI124478	USDA-ARS GRIN (US)	full leaf type
S10	PI125840	USDA-ARS GRIN (US)	full leaf type
S12	PI137119	USDA-ARS GRIN (US)	full leaf type
S13	PI140298	USDA-ARS GRIN (US)	full leaf type
S15	PI143485	USDA-ARS GRIN (US)	full leaf type
S16	PI156647	USDA-ARS GRIN (US)	full leaf type
S17	PI156720	USDA-ARS GRIN (US)	full leaf type
S18	PI162909	USDA-ARS GRIN (US)	full leaf type
S19	PI163126	USDA-ARS GRIN (US)	full leaf type
S20	PI163129	USDA-ARS GRIN (US)	full leaf type
S21	PI164548	USDA-ARS GRIN (US)	full leaf type
S22	PI164612	USDA-ARS GRIN (US)	full leaf type
S23	PI164971	USDA-ARS GRIN (US)	full leaf type
S25	PI169608	USDA-ARS GRIN (US)	full leaf type
S27	PI173840	USDA-ARS GRIN (US)	full leaf type
S28	PI179451	USDA-ARS GRIN (US)	full leaf type
S29	PI179459	USDA-ARS GRIN (US)	full leaf type
S30	PI179722	USDA-ARS GRIN (US)	full leaf type
S31	PI180329	USDA-ARS GRIN (US)	full leaf type
S33	PI180699	USDA-ARS GRIN (US)	full leaf type
S34	PI181799	USDA-ARS GRIN (US)	full leaf type
S35	PI181801	USDA-ARS GRIN (US)	full leaf type
S36	PI181958	USDA-ARS GRIN (US)	full leaf type
S37	PI184130	USDA-ARS GRIN (US)	full leaf type
S38	PI184784	USDA-ARS GRIN (US)	full leaf type
S39	PI193578	USDA-ARS GRIN (US)	full leaf type
S40	PI193584	USDA-ARS GRIN (US)	full leaf type
S41	PI193590	USDA-ARS GRIN (US)	full leaf type
S42	PI195020	USDA-ARS GRIN (US)	full leaf type
S43	PI195404	USDA-ARS GRIN (US)	full leaf type
S44	PI195631	USDA-ARS GRIN (US)	full leaf type
S45	PI197044	USDA-ARS GRIN (US)	full leaf type
S46	PI197990	USDA-ARS GRIN (US)	full leaf type
S47	PI198072	USDA-ARS GRIN (US)	full leaf type
S48	PI198074	USDA-ARS GRIN (US)	full leaf type
S49	PI198735	USDA-ARS GRIN (US)	full leaf type
S50	PI203067	USDA-ARS GRIN (US)	full leaf type
S51	PI203068	USDA-ARS GRIN (US)	full leaf type
S52	PI203069	USDA-ARS GRIN (US)	full leaf type
S53	PI204306	USDA-ARS GRIN (US)	full leaf type
S55	PI206838	USDA-ARS GRIN (US)	full leaf type
S56	PI206861	USDA-ARS GRIN (US)	full leaf type
S57	PI210558	USDA-ARS GRIN (US)	full leaf type
S58	PI210561	USDA-ARS GRIN (US)	full leaf type
S59	PI210583	USDA-ARS GRIN (US)	full leaf type
S60	PI212917	USDA-ARS GRIN (US)	full leaf type
S61	PI221697	USDA-ARS GRIN (US)	full leaf type
S62	PI227258	USDA-ARS GRIN (US)	full leaf type
S64	PI241593	USDA-ARS GRIN (US)	full leaf type
S65	PI242028	USDA-ARS GRIN (US)	full leaf type
S66	PI244093	USDA-ARS GRIN (US)	full leaf type
S67	PI244150	USDA-ARS GRIN (US)	full leaf type
S68	PI244175	USDA-ARS GRIN (US)	full leaf type
S70	PI248181	USDA-ARS GRIN (US)	full leaf type
S71	PI249645	USDA-ARS GRIN (US)	full leaf type
S72	PI250438	USDA-ARS GRIN (US)	full leaf type
S73	PI250439	USDA-ARS GRIN (US)	full leaf type
S74	PI250440	USDA-ARS GRIN (US)	full leaf type
S75	PI250441	USDA-ARS GRIN (US)	full leaf type
S77	PI250447	USDA-ARS GRIN (US)	full leaf type
S78	PI250448	USDA-ARS GRIN (US)	full leaf type
S79	PI257244	USDA-ARS GRIN (US)	full leaf type
S80	PI257592	USDA-ARS GRIN (US)	full leaf type
S82	PI261623	USDA-ARS GRIN (US)	full leaf type
S83	PI261624	USDA-ARS GRIN (US)	full leaf type
S84	PI261636	USDA-ARS GRIN (US)	full leaf type
S85	PI261671	USDA-ARS GRIN (US)	full leaf type
S87	PI263027	USDA-ARS GRIN (US)	full leaf type
S88	PI263030	USDA-ARS GRIN (US)	full leaf type
S89	PI263032	USDA-ARS GRIN (US)	full leaf type
S90	PI266070	USDA-ARS GRIN (US)	full leaf type
S91	PI269777	USDA-ARS GRIN (US)	full leaf type
S92	PI269778	USDA-ARS GRIN (US)	full leaf type
S93	PI269782	USDA-ARS GRIN (US)	full leaf type
S95	PI269798	USDA-ARS GRIN (US)	full leaf type
S96	PI269802	USDA-ARS GRIN (US)	full leaf type
S97	PI269804	USDA-ARS GRIN (US)	full leaf type
S98	PI269818	USDA-ARS GRIN (US)	full leaf type
S99	PI269822	USDA-ARS GRIN (US)	full leaf type
S100	PI269825	USDA-ARS GRIN (US)	full leaf type
S101	PI271035	USDA-ARS GRIN (US)	full leaf type
S102	PI271038	USDA-ARS GRIN (US)	full leaf type
S103	PI271116	USDA-ARS GRIN (US)	full leaf type
S104	PI271511	USDA-ARS GRIN (US)	full leaf type
S106	PI272175	USDA-ARS GRIN (US)	full leaf type
S107	PI272215	USDA-ARS GRIN (US)	full leaf type
S108	PI272218	USDA-ARS GRIN (US)	full leaf type
S109	PI273209	USDA-ARS GRIN (US)	full leaf type
S110	PI274584	USDA-ARS GRIN (US)	full leaf type
S111	PI275821	USDA-ARS GRIN (US)	full leaf type
S112	PI275822	USDA-ARS GRIN (US)	full leaf type
S113	PI275825	USDA-ARS GRIN (US)	full leaf type
S114	PI277852	USDA-ARS GRIN (US)	full leaf type
S116	PI279825	USDA-ARS GRIN (US)	full leaf type
S118	PI280609	USDA-ARS GRIN (US)	full leaf type
S119	PI280611	USDA-ARS GRIN (US)	full leaf type
S120	PI280613	USDA-ARS GRIN (US)	full leaf type
S122	PI280616	USDA-ARS GRIN (US)	full leaf type
S123	PI280617	USDA-ARS GRIN (US)	full leaf type
S124	PI280626	USDA-ARS GRIN (US)	full leaf type
S125	PI285710	USDA-ARS GRIN (US)	full leaf type
S126	PI285715	USDA-ARS GRIN (US)	full leaf type
S127	PI285718	USDA-ARS GRIN (US)	full leaf type
S129	PI285724	USDA-ARS GRIN (US)	full leaf type
S130	PI285727	USDA-ARS GRIN (US)	full leaf type
S131	PI285730	USDA-ARS GRIN (US)	full leaf type
S132	PI285740	USDA-ARS GRIN (US)	full leaf type
S133	PI285747	USDA-ARS GRIN (US)	full leaf type
S134	PI286430	USDA-ARS GRIN (US)	full leaf type
S135	PI286431	USDA-ARS GRIN (US)	full leaf type
S136	PI286607	USDA-ARS GRIN (US)	full leaf type
S137	PI288025	USDA-ARS GRIN (US)	full leaf type
S140	PI308796	USDA-ARS GRIN (US)	full leaf type
S142	PI314795	USDA-ARS GRIN (US)	full leaf type
S143	PI319374	USDA-ARS GRIN (US)	full leaf type
S145	PI324695	USDA-ARS GRIN (US)	full leaf type
S146	PI324700	USDA-ARS GRIN (US)	full leaf type
S147	PI324702	USDA-ARS GRIN (US)	full leaf type
S148	PI331413	USDA-ARS GRIN (US)	full leaf type
S149	PI331414	USDA-ARS GRIN (US)	full leaf type
S150	PI343292	USDA-ARS GRIN (US)	full leaf type
S152	PI343331	USDA-ARS GRIN (US)	full leaf type
S153	PI343338	USDA-ARS GRIN (US)	full leaf type
S154	PI343824	USDA-ARS GRIN (US)	full leaf type
S155	PI343958	USDA-ARS GRIN (US)	full leaf type
S156	PI343987	USDA-ARS GRIN (US)	full leaf type
S157	PI344003	USDA-ARS GRIN (US)	full leaf type
S161	PI347281	USDA-ARS GRIN (US)	full leaf type
S162	PI347295	USDA-ARS GRIN (US)	full leaf type
S163	PI347490	USDA-ARS GRIN (US)	full leaf type
S164	PI355906	USDA-ARS GRIN (US)	full leaf type
S165	PI356974	USDA-ARS GRIN (US)	full leaf type
S166	PI356984	USDA-ARS GRIN (US)	full leaf type
S167	PI356991	USDA-ARS GRIN (US)	full leaf type
S168	PI356992	USDA-ARS GRIN (US)	full leaf type
S169	PI357292	USDA-ARS GRIN (US)	full leaf type
S170	PI358300	USDA-ARS GRIN (US)	full leaf type
S172	PI358633	USDA-ARS GRIN (US)	full leaf type
S174	PI365419	USDA-ARS GRIN (US)	full leaf type
S175	PI371796	USDA-ARS GRIN (US)	full leaf type
S176	PI378157	USDA-ARS GRIN (US)	full leaf type
S177	PI381334	USDA-ARS GRIN (US)	full leaf type
S178	PI393489	USDA-ARS GRIN (US)	full leaf type
S180	PI411141	USDA-ARS GRIN (US)	full leaf type
S181	PI411142	USDA-ARS GRIN (US)	full leaf type
S182	PI413678	USDA-ARS GRIN (US)	full leaf type
S183	PI413683	USDA-ARS GRIN (US)	full leaf type
S184	PI413685	USDA-ARS GRIN (US)	full leaf type
S185	PI413688	USDA-ARS GRIN (US)	full leaf type
S186	PI413698	USDA-ARS GRIN (US)	full leaf type
S187	PI413703	USDA-ARS GRIN (US)	full leaf type
S188	PI429839	USDA-ARS GRIN (US)	full leaf type
S189	PI429843	USDA-ARS GRIN (US)	full leaf type
S190	PI429845	USDA-ARS GRIN (US)	full leaf type
S193	PI476413	USDA-ARS GRIN (US)	full leaf type
S194	PI477371	USDA-ARS GRIN (US)	full leaf type
S195	PI486131	USDA-ARS GRIN (US)	full leaf type
S196	PI494077	USDA-ARS GRIN (US)	full leaf type
S197	PI505080	USDA-ARS GRIN (US)	full leaf type
S198	PI505108	USDA-ARS GRIN (US)	full leaf type
S199	PI505122	USDA-ARS GRIN (US)	full leaf type
S200	PI505144	USDA-ARS GRIN (US)	full leaf type
U1	PI606703	USDA-ARS GRIN (US)	semi-leafless
U2	PI606702	USDA-ARS GRIN (US)	semi-leafless
U3	PI606701	USDA-ARS GRIN (US)	full leaf type
U4	PI606700	USDA-ARS GRIN (US)	full leaf type
U5	PI606699	USDA-ARS GRIN (US)	full leaf type
U6	PI619080	USDA-ARS GRIN (US)	full leaf type
U7	PI557502	USDA-ARS GRIN (US)	full leaf type
U8	PI557500	USDA-ARS GRIN (US)	semi-leafless
U10	FP2091	Donation Dr. E. Gritton/M.-L. Pilet-Nayel	full leaf type
X1	Lisa	Sativa Rheinau AG (CH)	full leaf type
X2	Cooper	Innoseeds (NL)	semi-leafless
X3	Frisson-WT	Donation Dr. H.Gamper	full leaf type
X4	Frisson-P2	Donation Dr. H.Gamper	full leaf type
